# Supplementary material for: De novo structural variants in autism spectrum disorder disrupt distal regulatory interactions of neuronal genes
Source: bioRxiv. 2024 Nov 7:2024.11.06.621353. Preprint. [Version 1] doi: 10.1101/2024.11.06.621353 (PMC11580890; doi:10.1101/2024.11.06.621353)
Supplement: Supplement 2 [file media-2.xlsx]

## Sheet: Sheet1
Ensembl gene ID	HGNC symbol	CTCF deletion (#5) normalized counts	CTCF deletion (#8) normalized counts	Full deletion (#9) normalized counts	Full deletion (#12) normalized counts	WT (#25) normalized counts	WT (#26) normalized counts	Full deletion DEG log2(FC)	Full deletion DEG adjusted p-value	CTCF deletion DEG log2(FC)	CTCF deletion DEG adjusted p-value
ENSG00000000003	TSPAN6	3.59409	3.36918	3.48481	3.70347	3.49048	3.38189
ENSG00000000419	DPM1	4.53811	4.47167	4.63381	4.47293	4.50292	4.45569
ENSG00000000457	SCYL3	4.48483	4.45238	4.56107	4.52165	4.45048	4.48323
ENSG00000000460	FIRRM	2.36879	2.22271	2.29927	2.23258	2.24445	2.36974
ENSG00000001036	FUCA2	3.14308	3.22252	3.28182	3.24297	3.25645	3.4258
ENSG00000001084	GCLC	4.97171	5.03767	5.01689	4.90996	4.97784	5.01498
ENSG00000001167	NFYA	5.85874	5.80817	5.88721	5.87299	5.82346	5.84159
ENSG00000001460	STPG1	4.00406	3.79386	4.29312	4.21593	4.16245	4.06934
ENSG00000001461	NIPAL3	6.72452	6.64803	6.54589	6.47685	6.67812	6.65739	-0.130194	0.030643
ENSG00000001497	LAS1L	5.46021	5.41296	5.48647	5.49072	5.55359	5.44529
ENSG00000001561	ENPP4	4.09453	4.07043	3.96587	4.03867	3.94863	3.95411
ENSG00000001617	SEMA3F	2.38482	2.03948	3.12243	3.82881	2.9095	3.08596			-0.752622	0.0203965
ENSG00000001629	ANKIB1	6.80785	6.77683	6.86606	6.87789	6.83197	6.84244
ENSG00000001630	CYP51A1	2.6196	2.52315	2.58397	2.189	2.29819	2.2281
ENSG00000001631	KRIT1	2.5417	2.63385	2.70144	2.48277	2.50498	2.6028
ENSG00000002016	RAD52	4.50623	4.37252	4.59047	4.52325	4.56688	4.43031
ENSG00000002330	BAD	5.27359	5.36103	5.28499	5.32444	5.27882	5.20497
ENSG00000002549	LAP3	4.71647	4.65349	4.62722	4.38612	4.60927	4.7055
ENSG00000002587	HS3ST1	2.46237	2.34863	1.84332	1.45512	1.8305	1.78943
ENSG00000002746	HECW1	6.67374	6.55487	6.82162	7.05895	6.76112	6.75261
ENSG00000002834	LASP1	7.69978	7.74403	7.74072	7.81716	7.69469	7.72202
ENSG00000002919	SNX11	4.50696	4.48861	4.29644	4.29468	4.29771	4.35423
ENSG00000003056	M6PR	5.73638	5.68777	5.67669	5.58926	5.66372	5.69564
ENSG00000003096	KLHL13	5.90448	5.92397	5.52027	5.60592	5.53732	5.51047			0.365636	3.90249e-07
ENSG00000003147	ICA1	4.33619	4.35762	4.35179	4.23359	4.37924	4.32409
ENSG00000003249	DBNDD1	6.48129	6.42344	6.49202	6.59104	6.50914	6.38863
ENSG00000003393	ALS2	6.38798	6.44827	6.42831	6.49973	6.40232	6.44973
ENSG00000003402	CFLAR	6.42816	6.30086	6.06992	6.01022	6.3037	6.30217	-0.237463	0.000481826
ENSG00000003509	NDUFAF7	4.99591	4.86037	5.11237	4.99697	5.03266	5.00777
ENSG00000003756	RBM5	7.22657	7.19488	7.34726	7.30752	7.30958	7.26287
ENSG00000003987	MTMR7	5.85126	5.84603	6.01147	6.08427	5.95506	6.06459
ENSG00000004059	ARF5	6.39274	6.48222	6.41576	6.4321	6.42039	6.34641
ENSG00000004139	SARM1	7.19318	7.22314	7.13199	7.08472	7.22451	7.17613
ENSG00000004142	POLDIP2	6.45668	6.48196	6.41442	6.43951	6.4021	6.38098
ENSG00000004399	PLXND1	2.82617	2.8943	2.05433	1.49471	2.44497	2.59321	-0.753105	0.00631752
ENSG00000004455	AK2	6.288	6.25983	6.2949	6.25441	6.28837	6.22232
ENSG00000004478	FKBP4	7.65382	7.60025	7.69864	7.72176	7.70867	7.70109
ENSG00000004487	KDM1A	8.24107	8.22542	8.32743	8.35016	8.24342	8.23357	0.0919756	0.0423486
ENSG00000004534	RBM6	7.04349	6.91027	7.14587	7.12352	7.07087	7.05464
ENSG00000004660	CAMKK1	4.57977	4.55844	4.41354	4.20603	4.56923	4.44105
ENSG00000004700	RECQL	4.00406	3.97	3.87432	3.92372	3.84022	3.88696
ENSG00000004766	VPS50	5.95847	5.92241	5.93677	5.89103	5.86889	5.93002
ENSG00000004777	ARHGAP33	6.98701	7.03187	7.05425	7.26713	7.14463	7.0759
ENSG00000004779	NDUFAB1	5.67678	5.71366	5.73786	5.65807	5.68909	5.69955
ENSG00000004864	SLC25A13	6.00068	5.98752	5.78593	5.70805	5.88967	5.86271
ENSG00000004866	ST7	5.30382	5.32022	5.42556	5.47059	5.36319	5.36931
ENSG00000004897	CDC27	6.69011	6.74393	6.72997	6.71127	6.67377	6.71715
ENSG00000004961	HCCS	4.82557	4.84894	4.87795	4.85335	4.78291	4.74937
ENSG00000004975	DVL2	4.93681	4.8973	4.89996	4.93716	5.08384	4.99962
ENSG00000005007	UPF1	6.5329	6.56239	6.49057	6.50338	6.58852	6.54956
ENSG00000005020	SKAP2	5.33385	5.34717	5.20812	5.16998	5.30531	5.33445
ENSG00000005022	SLC25A5	6.9729	6.96575	6.80261	6.76268	6.87792	6.83813
ENSG00000005075	POLR2J	4.15184	4.17221	4.1126	4.0409	4.09029	3.82271
ENSG00000005100	DHX33	5.48049	5.46576	5.58182	5.62389	5.53692	5.52506
ENSG00000005108	THSD7A	8.40065	8.36709	8.48327	8.63889	8.47733	8.51734
ENSG00000005156	LIG3	5.68812	5.70417	5.66195	5.71435	5.69411	5.63379
ENSG00000005175	RPAP3	6.29946	6.27669	6.37783	6.31303	6.27694	6.38063
ENSG00000005189	REXO5	2.75398	2.72956	2.90237	2.80493	2.92178	2.79505
ENSG00000005194	CIAPIN1	6.30957	6.34046	6.3245	6.29796	6.26615	6.2573
ENSG00000005206	SPPL2B	5.34044	5.258	5.32663	5.23181	5.48158	5.38816
ENSG00000005238	ATOSB	5.65448	5.71546	5.53827	5.50209	5.67428	5.71568	-0.140828	0.0468176
ENSG00000005249	PRKAR2B	8.44765	8.44507	8.60079	8.62507	8.51784	8.54545
ENSG00000005302	MSL3	5.02227	4.93639	5.07996	5.11969	4.9977	5.00777
ENSG00000005339	CREBBP	7.55452	7.58014	7.63665	7.76911	7.69746	7.64733
ENSG00000005379	TSPOAP1	6.92453	6.92454	7.0392	7.10685	7.15104	7.13			-0.207845	0.000374863
ENSG00000005436	GCFC2	3.535	3.46642	3.44942	3.57238	3.47222	3.6367
ENSG00000005448	WDR54	4.12156	4.17875	4.03514	4.04646	4.08484	4.09507
ENSG00000005469	CROT	2.98176	3.16311	3.17032	3.09627	3.13722	3.02302
ENSG00000005483	KMT2E	7.59253	7.59488	7.67825	7.62417	7.60071	7.56994
ENSG00000005486	RHBDD2	7.13717	7.23212	7.1461	7.10285	7.22228	7.21185
ENSG00000005513	SOX8	1.61056	1.5838	1.94423	1.75595	1.91648	1.71173
ENSG00000005700	IBTK	6.42662	6.38297	6.48512	6.49486	6.47954	6.50515
ENSG00000005801	ZNF195	6.37139	6.29003	6.51074	6.4719	6.40691	6.37504
ENSG00000005810	MYCBP2	8.5469	8.54496	8.51478	8.77709	8.60995	8.63001
ENSG00000005812	FBXL3	5.41099	5.30238	5.37576	5.26653	5.245	5.28985
ENSG00000005882	PDK2	5.01044	5.08019	4.9651	4.85841	4.96958	4.89513
ENSG00000005884	ITGA3	5.7873	5.81951	5.70416	5.61194	5.79403	5.88058
ENSG00000005889	ZFX	4.92535	4.90678	4.85334	4.85144	4.7903	4.90389
ENSG00000005893	LAMP2	6.62212	6.57879	6.51751	6.42635	6.56091	6.64409
ENSG00000005961	ITGA2B	1.77522	1.30663	1.71012	1.723	1.68245	1.59156
ENSG00000006007	GDE1	6.45801	6.42783	6.47177	6.46963	6.44549	6.45371
ENSG00000006015	REX1BD	4.54525	4.5043	4.48955	4.4787	4.47819	4.30069
ENSG00000006016	CRLF1	1.62682	1.68277	1.48978	1.65473	1.67086	1.50208
ENSG00000006025	OSBPL7	4.18058	4.02618	4.16262	4.06849	4.27108	4.23124
ENSG00000006042	TMEM98	4.04598	3.75939	3.81763	3.59684	3.81937	3.79158
ENSG00000006062	MAP3K14	3.54644	3.47918	3.36172	3.69924	3.5908	3.5376
ENSG00000006071	ABCC8	3.98632	4.1161	3.17213	3.0394	3.51013	3.56977	-0.409037	0.00228875	0.48591	0.000616966
ENSG00000006118	TMEM132A	8.46528	8.48972	8.29337	8.36375	8.44051	8.42111
ENSG00000006125	AP2B1	9.70603	9.71885	9.68554	9.72917	9.66791	9.70458
ENSG00000006128	TAC1	2.97543	3.37375	2.70644	3.44512	2.92178	2.79923
ENSG00000006194	ZNF263	3.92517	3.96244	3.95959	3.86953	3.85182	3.83701
ENSG00000006282	SPATA20	5.26366	5.2512	5.13529	4.81346	5.34916	5.35731	-0.314403	0.00586008
ENSG00000006283	CACNA1G	2.13868	2.07355	2.27926	2.11894	2.15156	2.1517
ENSG00000006327	TNFRSF12A	1.2255	1.55996	1.15102	0.858927	1.7882	1.60117	-0.0764571	0.0143174
ENSG00000006432	MAP3K9	7.00578	6.99568	7.00774	7.09509	7.12286	7.10953
ENSG00000006451	RALA	6.75443	6.71184	6.58327	6.59027	6.55106	6.56958			0.140835	0.016666
ENSG00000006459	KDM7A	5.28174	5.39903	5.43915	5.3521	5.29779	5.34593
ENSG00000006468	ETV1	6.95208	7.08729	6.96661	6.38041	6.81939	6.76628
ENSG00000006530	AGK	5.70832	5.701	5.6821	5.67433	5.75544	5.7436
ENSG00000006576	PHTF2	5.69585	5.67857	5.64543	5.6168	5.62706	5.68155
ENSG00000006607	FARP2	5.21698	5.31727	5.10244	5.07305	5.25474	5.22995
ENSG00000006625	GGCT	3.25541	3.09563	3.22191	2.92813	2.82832	3.06529
ENSG00000006634	DBF4	3.46287	3.39186	3.44643	3.57392	3.38265	3.39851
ENSG00000006652	IFRD1	3.97472	3.90526	4.29561	4.22871	4.01319	4.00747	0.20757	0.0365223
ENSG00000006695	COX10	4.37841	4.51157	4.35419	4.48198	4.44794	4.43569
ENSG00000006704	GTF2IRD1	5.83852	5.78907	5.80822	5.86073	5.80866	5.73925
ENSG00000006712	PAF1	6.03637	6.02392	6.06457	6.00366	5.99135	6.05762
ENSG00000006715	VPS41	6.58844	6.64071	6.51698	6.44794	6.53135	6.58872
ENSG00000006740	ARHGAP44	5.28772	5.23561	5.13157	5.09736	5.21338	5.23227
ENSG00000006744	ELAC2	5.98657	5.91812	5.86556	5.82591	5.95775	5.9466
ENSG00000006756	ARSD	4.32792	4.32381	4.37005	4.35508	4.30523	4.40859
ENSG00000006757	PNPLA4	4.22487	4.31909	4.36768	4.34158	4.24785	4.27391
ENSG00000006831	ADIPOR2	7.01018	6.96443	6.98809	7.00085	7.04247	6.96144
ENSG00000007047	MARK4	6.87348	6.89844	6.87178	6.90493	6.91341	6.91357
ENSG00000007062	PROM1	1.69009	2.09029	1.46637	1.13429	1.39594	1.24449
ENSG00000007080	CCDC124	5.62679	5.57881	5.58148	5.56272	5.66299	5.65931
ENSG00000007168	PAFAH1B1	9.48116	9.4694	9.51316	9.52002	9.4653	9.49115
ENSG00000007174	DNAH9	2.45632	2.60308	2.67359	3.29061	3.04142	3.18831
ENSG00000007202	BLTP2	7.61741	7.61526	7.61086	7.65671	7.65128	7.63803
ENSG00000007237	GAS7	2.10038	2.19718	2.02257	2.44622	2.14738	2.34708
ENSG00000007255	TRAPPC6A	2.63039	2.47297	2.23144	2.16056	2.39299	2.29475
ENSG00000007264	MATK	2.01235	1.88817	2.17479	2.23648	2.22476	2.09163
ENSG00000007341	ST7L	4.63374	4.69055	4.75893	4.69099	4.70617	4.65335
ENSG00000007372	PAX6	2.48633	2.78544	2.27926	1.9583	2.35726	2.38094
ENSG00000007376	RPUSD1	4.43029	4.48755	4.35339	4.39922	4.43685	4.41541
ENSG00000007384	RHBDF1	1.99992	1.96278	1.46637	0.928037	1.85632	1.71173
ENSG00000007392	LUC7L	6.32148	6.30206	6.47983	6.50277	6.48493	6.39451
ENSG00000007402	CACNA2D2	6.80189	6.69894	6.75992	6.89433	6.84073	6.79273
ENSG00000007516	BAIAP3	6.33453	6.4423	6.53133	6.60278	6.68083	6.66714			-0.272701	0.000242153
ENSG00000007520	TSR3	5.11356	5.08993	4.93982	4.86661	5.02243	4.83023
ENSG00000007541	PIGQ	4.97595	4.94102	4.80981	4.83675	4.99014	4.96841
ENSG00000007545	CRAMP1	4.7515	4.72847	4.74562	4.78779	4.87548	4.78984
ENSG00000007866	TEAD3	2.68318	2.47722	2.02658	1.5269	2.31319	2.25269
ENSG00000007923	DNAJC11	6.42119	6.36417	6.39498	6.37445	6.41541	6.42729
ENSG00000007944	MYLIP	3.12411	2.94119	2.90237	2.73226	2.9095	2.93078
ENSG00000008018	PSMB1	6.01902	5.90557	6.01526	5.95363	5.93187	5.95458
ENSG00000008056	SYN1	6.92453	7.02372	6.90943	6.84172	6.91848	6.84294
ENSG00000008083	JARID2	6.77782	6.74018	6.79837	6.90462	6.79406	6.71079
ENSG00000008086	CDKL5	5.91196	5.95362	5.93277	5.99994	6.0202	6.03565
ENSG00000008118	CAMK1G	2.09649	2.18164	1.66455	2.06736	2.16815	2.1517
ENSG00000008130	NADK	5.81032	5.7501	5.73663	5.73206	5.7674	5.76299
ENSG00000008256	CYTH3	5.36568	5.27213	5.36274	5.52936	5.40228	5.46909
ENSG00000008277	ADAM22	7.2062	7.29935	7.21456	7.20608	7.30196	7.29467
ENSG00000008282	SYPL1	2.49226	2.41214	2.57031	2.43609	2.38946	2.28881
ENSG00000008283	CYB561	5.14213	5.18196	5.09244	5.19873	5.30858	5.28464
ENSG00000008294	SPAG9	8.41393	8.42864	8.44808	8.43395	8.38958	8.40886
ENSG00000008300	CELSR3	7.89625	7.85124	7.92471	8.07205	7.99299	7.94306
ENSG00000008311	AASS	4.84307	4.81073	4.47423	4.00593	5.02357	5.00687	-0.733488	1.38251e-06
ENSG00000008324	SS18L2	3.59271	3.5023	3.68952	3.62536	3.55024	3.57221
ENSG00000008382	MPND	4.33783	4.41854	4.44533	4.52405	4.3183	4.23278
ENSG00000008405	CRY1	4.56859	4.55844	4.78341	4.8489	4.7012	4.7612
ENSG00000008513	ST3GAL1	4.80368	4.88376	4.80165	5.0067	4.83319	4.92508
ENSG00000008710	PKD1	7.52056	7.48327	7.41562	7.49673	7.71177	7.64603	-0.200002	0.000557413	-0.159557	0.0133711
ENSG00000008735	MAPK8IP2	8.28133	8.31597	8.13301	8.13043	8.24513	8.18946
ENSG00000008838	MED24	7.40609	7.43753	7.40025	7.38144	7.44816	7.4148
ENSG00000008853	RHOBTB2	7.06802	7.06365	7.12289	7.17215	7.1052	7.09218
ENSG00000008869	HEATR5B	7.2426	7.2538	7.23787	7.35614	7.2019	7.23825
ENSG00000008952	SEC62	7.31714	7.32034	7.35226	7.33312	7.27852	7.3665
ENSG00000008988	RPS20	7.40412	7.42012	7.40132	7.43817	7.33735	7.31415
ENSG00000009307	CSDE1	9.62883	9.61878	9.71826	9.79422	9.64111	9.64748
ENSG00000009335	UBE3C	6.76808	6.81404	6.72041	6.70899	6.82152	6.81586
ENSG00000009413	REV3L	7.1162	7.14968	7.29142	7.3338	7.23156	7.25185
ENSG00000009694	TENM1	6.63624	6.94654	6.36562	6.00252	6.84638	6.92126	-0.560725	0.00784862
ENSG00000009780	FAM76A	3.34659	3.33213	3.40701	3.50451	3.23692	3.16583
ENSG00000009830	POMT2	5.6614	5.63788	5.61281	5.65371	5.67972	5.60304
ENSG00000009844	VTA1	6.7807	6.80118	6.8472	6.82095	6.75684	6.78485
ENSG00000009954	BAZ1B	7.60164	7.52606	7.54916	7.58688	7.53237	7.58181
ENSG00000010017	RANBP9	6.63071	6.64991	6.73381	6.70829	6.57088	6.62125
ENSG00000010072	SPRTN	3.95446	3.88302	4.04998	3.99562	3.96296	3.97458
ENSG00000010165	METTL13	4.78569	4.7972	4.78932	4.8406	4.82733	4.7199
ENSG00000010219	DYRK4	1.82775	2.10684	1.82503	1.03036	1.92627	1.83085
ENSG00000010244	ZNF207	7.15713	7.17817	7.21061	7.19486	7.14568	7.18434
ENSG00000010256	UQCRC1	6.84089	6.85196	6.85567	6.78464	6.8784	6.8588
ENSG00000010270	STARD3NL	6.8422	6.84581	6.79925	6.80709	6.81396	6.81173
ENSG00000010292	NCAPD2	5.00319	5.05767	4.89613	4.83483	4.91779	4.81276
ENSG00000010295	IFFO1	4.71076	4.70602	4.56727	4.42506	4.75435	4.69656
ENSG00000010310	GIPR	2.68577	2.55565	2.00643	1.63124	2.47862	2.42488	-0.660424	0.0052976
ENSG00000010318	PHF7	2.28247	2.27245	2.47673	2.57493	2.55944	2.34708
ENSG00000010322	NISCH	8.74608	8.80228	8.67052	8.71315	8.79771	8.77122
ENSG00000010361	FUZ	4.30368	4.21863	4.22847	4.00365	4.17687	4.117
ENSG00000010404	IDS	5.38931	5.49329	5.22478	5.36194	5.56068	5.53637	-0.20686	0.0195196
ENSG00000010539	ZNF200	4.41008	4.45669	4.23801	4.26255	4.33308	4.05193
ENSG00000010626	LRRC23	2.52733	2.57163	2.4855	2.54066	2.54364	2.46226
ENSG00000010803	SCMH1	6.27344	6.30534	6.35809	6.34835	6.2841	6.27204
ENSG00000010810	FYN	7.88848	7.92424	7.9607	7.93936	7.88626	7.84172
ENSG00000010818	HIVEP2	5.96061	5.85341	6.09137	6.19206	6.06573	6.09253
ENSG00000011007	ELOA	6.49317	6.52106	6.49509	6.52425	6.45376	6.48486
ENSG00000011009	LYPLA2	6.49151	6.44827	6.51751	6.61031	6.58909	6.48648
ENSG00000011021	CLCN6	6.84002	6.88671	6.8048	6.8743	6.95374	6.9563
ENSG00000011028	MRC2	3.20576	2.96558	2.52002	1.74505	2.33172	2.33561
ENSG00000011105	TSPAN9	5.38054	5.37874	5.18499	5.09629	5.32948	5.29133
ENSG00000011114	BTBD7	5.84114	5.78907	5.89436	6.05007	5.81196	5.8532
ENSG00000011132	APBA3	3.17291	2.92883	3.07678	3.22543	3.16435	3.21358
ENSG00000011143	MKS1	4.20696	4.20844	4.25519	4.21297	4.2292	4.18247
ENSG00000011198	ABHD5	4.977	4.98643	4.94671	4.89524	4.93667	4.95536
ENSG00000011201	ANOS1	4.18058	4.27949	4.29893	3.54435	3.98303	4.12035
ENSG00000011243	AKAP8L	6.58394	6.52927	6.68027	6.60862	6.652	6.62391
ENSG00000011258	MBTD1	5.7867	5.69964	5.94791	6.037	5.70481	5.83601	0.18604	0.0259235
ENSG00000011260	UTP18	4.64841	4.69603	4.68034	4.65431	4.61759	4.69095
ENSG00000011275	RNF216	6.2282	6.21283	6.20049	6.16522	6.21915	6.17807
ENSG00000011295	TTC19	6.63541	6.60159	6.63292	6.51666	6.53376	6.49746
ENSG00000011304	PTBP1	5.91748	5.86925	5.81374	5.77155	5.84329	5.87266
ENSG00000011332	DPF1	5.35515	5.33493	5.7621	5.83879	5.55793	5.59284	0.202897	0.00495588	-0.208375	0.009442
ENSG00000011347	SYT7	7.96947	8.01872	7.9041	7.99139	7.94453	7.89579
ENSG00000011376	LARS2	5.68198	5.60477	5.53757	5.48048	5.62894	5.66103
ENSG00000011405	PIK3C2A	6.14126	6.09199	6.13495	6.11899	6.1219	6.25654
ENSG00000011426	ANLN	2.85866	2.74726	2.5894	2.32699	2.65964	2.66367
ENSG00000011451	WIZ	7.43138	7.41279	7.40122	7.53343	7.48949	7.39474
ENSG00000011454	RABGAP1	7.35982	7.35351	7.31209	7.26916	7.2956	7.34164
ENSG00000011478	QPCTL	2.84482	2.61855	2.57305	2.52481	2.80993	2.64985
ENSG00000011485	PPP5C	6.7171	6.71724	6.74145	6.74961	6.78568	6.70495
ENSG00000011523	CEP68	6.52912	6.52106	6.48056	6.44836	6.4527	6.49262
ENSG00000011566	MAP4K3	6.72373	6.70416	6.86368	6.7878	6.66412	6.67541	0.140673	0.0100434
ENSG00000011638	LDAF1	2.95625	3.00437	2.56205	2.6144	2.75333	2.71325
ENSG00000011677	GABRA3	7.13088	7.06188	7.18752	7.19749	7.11365	7.16139
ENSG00000012048	BRCA1	1.96197	1.77538	1.93999	1.51411	1.79355	1.77252
ENSG00000012061	ERCC1	5.51621	5.4695	5.41985	5.33675	5.49479	5.40609
ENSG00000012171	SEMA3B	3.11645	2.93811	3.3051	3.20569	3.27954	3.24457
ENSG00000012174	MBTPS2	6.38201	6.40711	6.40175	6.33705	6.40034	6.41508
ENSG00000012232	EXTL3	7.28601	7.323	7.22365	7.17963	7.27253	7.30646
ENSG00000012660	ELOVL5	6.85434	6.8297	6.84848	6.89741	6.84008	6.88189
ENSG00000012817	KDM5D	5.6462	5.64309	5.60278	5.52697	5.67827	5.7118
ENSG00000012822	CALCOCO1	6.53146	6.54959	6.45718	6.34226	6.53175	6.51694
ENSG00000012963	UBR7	5.71372	5.67164	5.66902	5.6339	5.55438	5.58318
ENSG00000012983	MAP4K5	7.21933	7.16045	7.2695	7.16437	7.22302	7.28259
ENSG00000013016	EHD3	6.17229	6.12992	6.0873	6.13839	6.08825	6.0436
ENSG00000013275	PSMC4	6.47345	6.5226	6.49057	6.39835	6.46807	6.49391
ENSG00000013288	MAN2B2	4.9807	5.13701	4.99915	5.1396	5.03323	5.02661
ENSG00000013293	SLC7A14	6.12179	6.24402	5.96132	5.7434	6.06546	6.11408
ENSG00000013306	SLC25A39	6.0872	6.09545	5.96419	5.9477	6.12775	6.08698	-0.127352	0.0375588
ENSG00000013364	MVP	3.36286	3.67683	2.27589	1.98171	3.26226	3.17229	-1.22955	1.63181e-09
ENSG00000013374	NUB1	5.82243	5.90517	5.81866	5.77992	5.78229	5.78634
ENSG00000013375	PGM3	5.55106	5.55238	5.5726	5.49601	5.51884	5.59103
ENSG00000013392	RWDD2A	4.79771	4.83328	4.86121	4.78845	4.7856	4.8725
ENSG00000013441	CLK1	6.65718	6.6125	6.86087	6.67475	6.70892	6.71439
ENSG00000013503	POLR3B	5.14965	5.15436	5.1473	5.13387	5.12425	5.09876
ENSG00000013523	ANGEL1	4.15931	4.09414	4.14798	4.16878	4.22326	4.20942
ENSG00000013561	RNF14	6.52515	6.52235	6.45848	6.37799	6.47141	6.50675
ENSG00000013563	DNASE1L1	4.08279	3.97452	4.04604	3.90547	4.1416	3.98195
ENSG00000013573	DDX11	3.88292	3.87015	3.84852	3.87704	4.01433	3.87513
ENSG00000013583	HEBP1	2.91932	2.62239	2.71888	2.50879	2.75058	2.84443
ENSG00000013619	MAMLD1	2.66229	2.95344	2.07769	1.88074	2.39299	2.17118
ENSG00000013810	TACC3	3.82303	3.55349	3.54192	3.47677	3.43157	3.48409
ENSG00000014123	UFL1	4.51863	4.526	4.39506	4.33432	4.38989	4.51025
ENSG00000014164	ZC3H3	4.65503	4.70058	4.62127	4.77713	4.71538	4.7254
ENSG00000014216	CAPN1	7.18153	7.16655	7.24272	7.32822	7.27625	7.19152
ENSG00000014641	MDH1	8.27688	8.2585	8.27948	8.16988	8.20191	8.20205
ENSG00000014824	SLC30A9	7.36255	7.35177	7.38121	7.34388	7.31226	7.33482
ENSG00000014919	COX15	5.21429	5.24498	5.12551	5.04887	5.15111	5.10974
ENSG00000015133	CCDC88C	6.20063	6.25148	5.8484	5.66025	6.25357	6.25958	-0.483585	4.37676e-10
ENSG00000015153	YAF2	5.73794	5.68593	5.74487	5.69253	5.7361	5.81087
ENSG00000015171	ZMYND11	7.32349	7.32698	7.42172	7.40512	7.31866	7.38921
ENSG00000015475	BID	4.19973	4.10104	4.37477	4.41478	4.27778	4.35281
ENSG00000015479	MATR3	1.70037	1.5838	1.62809	1.61935	1.65329	1.62019
ENSG00000015532	XYLT2	3.73075	3.81918	3.55724	3.43328	3.76723	3.75976
ENSG00000015592	STMN4	8.54725	8.51312	8.61405	8.41742	8.45347	8.44307
ENSG00000015676	NUDCD3	7.32058	7.3255	7.30086	7.32467	7.35228	7.3495
ENSG00000016082	ISL1	5.57744	5.56989	4.218	4.03755	5.17028	5.2284	-1.09626	2.69322e-37	0.337767	0.000430902
ENSG00000016864	GLT8D1	5.29706	5.27762	5.39527	5.33266	5.24939	5.28016
ENSG00000017260	ATP2C1	7.90044	7.86275	7.87466	7.81586	7.83977	7.87453
ENSG00000017483	SLC38A5	1.46741	1.69741	1.70012	1.53957	1.77742	1.61071
ENSG00000017797	RALBP1	6.01465	5.95781	5.90311	5.95924	5.96014	6.03565
ENSG00000018189	RUFY3	9.18007	9.15262	9.21373	9.28738	9.18867	9.21346
ENSG00000018236	CNTN1	11.2042	11.1052	11.2109	11.2177	11.2145	11.2646
ENSG00000018510	AGPS	7.53248	7.51474	7.51489	7.53253	7.4897	7.53418
ENSG00000018610	STEEP1	4.65569	4.74177	4.63446	4.60089	4.63486	4.61947
ENSG00000018699	TTC27	3.93609	3.9225	3.96691	3.89811	3.77267	3.77257
ENSG00000018869	ZNF582	2.71901	2.70078	2.67615	2.7596	2.74506	2.69542
ENSG00000019144	PHLDB1	6.22975	6.11466	6.28699	6.46257	6.29712	6.28849
ENSG00000019485	PRDM11	4.96426	4.97596	4.91517	4.98486	5.00695	5.00144
ENSG00000019505	SYT13	7.95941	7.79884	7.92579	8.23884	7.83304	7.84501
ENSG00000019995	ZRANB1	6.93558	6.96273	6.96139	6.97104	6.90245	6.94503
ENSG00000020129	NCDN	8.05081	8.08459	7.87682	7.78483	8.03945	7.9933	-0.163657	0.00184938
ENSG00000020181	ADGRA2	2.78087	2.89747	2.98089	3.2215	2.80464	2.95346
ENSG00000020256	ZFP64	4.90494	4.97145	4.98686	5.11599	5.02528	4.96004
ENSG00000020426	MNAT1	3.29665	3.09009	3.31824	3.21757	3.2985	3.2779
ENSG00000020577	SAMD4A	3.27101	3.34846	3.04354	2.83865	3.17054	3.33659
ENSG00000020922	MRE11	3.96302	3.9021	3.77776	3.80931	3.78751	3.81447
ENSG00000021300	PLEKHB1	2.16861	2.31579	1.83877	1.68357	1.98363	1.80614
ENSG00000021355	SERPINB1	1.62682	1.68277	1.15835	0.984749	1.40996	1.35083
ENSG00000021574	SPAST	7.81328	7.80867	7.87598	7.91859	7.72067	7.79657	0.122728	0.0272678
ENSG00000021645	NRXN3	6.08131	5.93559	6.02506	5.65916	6.09043	6.04448
ENSG00000021762	OSBPL5	5.87585	5.94137	5.89024	5.85187	6.02931	6.00069
ENSG00000021776	AQR	6.23595	6.31813	6.35888	6.31372	6.29759	6.25083
ENSG00000022267	FHL1	7.0107	6.90693	7.02975	7.13778	7.02592	7.03661
ENSG00000022277	RTF2	5.3909	5.31608	5.3524	5.32719	5.23765	5.23459
ENSG00000022567	SLC45A4	5.00682	4.97596	4.89229	5.11069	4.98019	5.02126
ENSG00000022840	RNF10	7.53634	7.52092	7.56354	7.57932	7.55866	7.53606
ENSG00000022976	ZNF839	3.30172	3.35309	3.23409	3.2352	3.1224	3.19467
ENSG00000023041	ZDHHC6	5.20304	5.21095	5.23781	5.21364	5.1968	5.14875
ENSG00000023171	GRAMD1B	6.37119	6.27272	6.1442	5.99304	6.16258	6.15502
ENSG00000023191	RNH1	5.63886	5.69326	5.52877	5.5797	5.67682	5.58681
ENSG00000023228	NDUFS1	7.85716	7.8356	7.78819	7.74555	7.8581	7.83155
ENSG00000023287	RB1CC1	7.63552	7.6	7.63755	7.6608	7.61089	7.66819
ENSG00000023318	ERP44	6.23573	6.32375	6.34951	6.25008	6.22313	6.30512
ENSG00000023330	ALAS1	5.73044	5.79929	5.78977	5.85662	5.74338	5.76245
ENSG00000023516	AKAP11	8.05526	8.05656	8.01365	8.09558	8.09365	8.10788
ENSG00000023572	GLRX2	4.29268	4.33439	4.18072	4.18198	4.20829	4.42491
ENSG00000023608	SNAPC1	1.89194	1.47753	1.783	1.62531	1.53675	1.70284
ENSG00000023697	DERA	2.99644	2.83594	2.51147	2.33792	2.40354	2.44636			0.458119	0.0278409
ENSG00000023734	STRAP	8.0012	7.96943	8.0299	8.02085	7.92499	7.9513
ENSG00000023902	PLEKHO1	5.22234	5.16823	5.39914	5.54476	5.24647	5.23998	0.191387	0.0272641
ENSG00000023909	GCLM	3.60781	3.6299	3.39775	3.2215	3.60153	3.54509
ENSG00000024048	UBR2	6.21862	6.23119	6.19561	6.18804	6.22412	6.31208
ENSG00000024862	CCDC28A	1.72575	1.89453	1.79715	1.73957	1.84089	2.01463
ENSG00000025039	RRAGD	4.81496	4.86443	4.78341	4.85968	4.83644	4.79926
ENSG00000025156	HSF2	5.90559	5.85667	6.02004	5.93726	5.90645	5.86969
ENSG00000025293	PHF20	6.3148	6.25427	6.26149	6.27232	6.29405	6.29812
ENSG00000025434	NR1H3	1.8602	1.83619	1.71012	1.94407	1.8512	1.61071
ENSG00000025770	NCAPH2	5.73575	5.69189	5.62178	5.59799	5.70232	5.67645
ENSG00000025772	TOMM34	4.39986	4.12966	4.20302	4.16674	4.28636	4.18885
ENSG00000025796	SEC63	6.95033	6.95227	6.94692	6.93387	6.95449	6.95654
ENSG00000025800	KPNA6	6.59017	6.5911	6.44731	6.38569	6.56639	6.62508	-0.154746	0.00812028
ENSG00000026025	VIM	6.85477	6.63216	6.00209	5.54516	6.17827	6.15909
ENSG00000026036	RTEL1-TNFRSF6B	2.00822	2.12861	2.01048	1.94883	2.22078	2.24045
ENSG00000026297	RNASET2	2.15373	2.10684	1.97774	1.65473	2.05227	2.22189
ENSG00000026652	AGPAT4	6.97065	6.95703	7.03386	7.10645	7.03485	6.97374
ENSG00000026950	BTN3A1	2.64643	2.52725	2.34813	2.43609	2.47529	2.17762
ENSG00000027001	MIPEP	3.47189	3.69153	3.51793	3.42647	3.50687	3.54509
ENSG00000027697	IFNGR1	4.96905	5.01812	5.0581	4.93116	5.03493	5.01857
ENSG00000027847	B4GALT7	4.05101	4.17352	3.8953	4.06849	4.13739	3.97458
ENSG00000028203	VEZT	7.75237	7.74249	7.80192	7.77331	7.7303	7.77763
ENSG00000028277	POU2F2	5.57326	5.50479	5.77734	6.03812	5.7354	5.6291
ENSG00000028310	BRD9	4.87008	4.93021	4.97031	4.9941	4.85193	4.93841
ENSG00000028528	SNX1	5.88376	5.92319	5.99034	5.94621	6.01734	5.98701
ENSG00000028839	TBPL1	5.86161	5.90754	6.00438	5.96748	5.84426	5.86321
ENSG00000029153	BMAL2	4.28075	4.25124	4.33573	4.3729	4.26048	4.34854
ENSG00000029363	BCLAF1	8.27994	8.26443	8.34729	8.30424	8.24208	8.29563
ENSG00000029364	SLC39A9	6.85045	6.84909	6.86927	6.8663	6.83749	6.87572
ENSG00000029534	ANK1	6.92055	6.81551	6.84366	6.94567	6.92169	6.84522
ENSG00000029639	TFB1M	3.43851	3.42743	3.43743	3.22739	3.40906	3.19149
ENSG00000029725	RABEP1	8.02069	7.95826	7.98485	7.99628	7.96952	7.9792
ENSG00000029993	HMGB3	6.54525	6.44393	6.88246	7.08418	6.6086	6.59264	0.363127	2.28996e-05
ENSG00000030066	NUP160	5.99599	5.97781	6.16594	6.19882	6.0563	6.03963
ENSG00000030110	BAK1	3.22725	2.97763	3.25815	3.30368	3.25839	3.32794
ENSG00000030419	IKZF2	3.08149	3.11484	3.02563	3.15716	2.95323	2.94594
ENSG00000030582	GRN	5.48161	5.51876	5.37537	5.16129	5.45352	5.40128
ENSG00000031003	FAM13B	7.37554	7.34714	7.43365	7.34027	7.27025	7.35979
ENSG00000031698	SARS1	7.87045	7.91644	7.83143	7.71165	7.90719	7.87799
ENSG00000031823	RANBP3	6.10834	6.10096	6.15728	6.13839	6.08388	6.10524
ENSG00000032219	ARID4A	6.23219	6.17214	6.37056	6.34588	6.2345	6.32083
ENSG00000032389	EIPR1	5.54857	5.53261	5.47442	5.49398	5.47784	5.4789
ENSG00000032444	PNPLA6	5.65844	5.68088	5.66195	5.56892	5.79002	5.6872
ENSG00000032742	IFT88	4.22487	4.2046	4.23282	4.15443	4.26338	4.22348
ENSG00000033011	ALG1	4.72405	4.77235	4.71242	4.75012	4.77616	4.75368
ENSG00000033030	ZCCHC8	4.87178	4.87251	4.99915	4.99697	4.89803	4.95067
ENSG00000033050	ABCF2	4.35257	4.3379	4.41125	4.47787	4.38457	4.32554
ENSG00000033100	CHPF2	5.321	5.37305	5.24943	5.26367	5.35461	5.36931
ENSG00000033122	LRRC7	5.40432	5.45342	5.51778	5.4426	5.50748	5.60304
ENSG00000033170	FUT8	6.16975	6.17867	6.12634	5.86986	6.05797	6.03077
ENSG00000033178	UBA6	6.31752	6.25489	6.28824	6.23385	6.2589	6.25844
ENSG00000033327	GAB2	6.53631	6.5019	6.43247	6.58072	6.43246	6.37923
ENSG00000033627	ATP6V0A1	8.58129	8.5939	8.58262	8.59061	8.60796	8.61133
ENSG00000033800	PIAS1	6.73924	6.70075	6.7947	6.8462	6.72653	6.80369
ENSG00000033867	SLC4A7	5.75283	5.63313	5.95634	6.1036	5.78868	5.85771
ENSG00000034053	APBA2	7.60925	7.59305	7.70912	7.84495	7.66111	7.61064
ENSG00000034152	MAP2K3	3.44004	3.56551	3.61561	3.5662	3.55498	3.61552
ENSG00000034510	TMSB10	9.89812	9.90564	10.0603	10.0662	9.87946	9.82954	0.202174	1.02563e-07
ENSG00000034533	ASTE1	3.53787	3.63561	3.4993	3.53805	3.41429	3.44193
ENSG00000034677	RNF19A	5.69199	5.64309	5.70071	5.71365	5.65529	5.6495
ENSG00000034693	PEX3	3.55638	3.68604	3.61561	3.57546	3.5439	3.66446
ENSG00000034713	GABARAPL2	7.27885	7.29815	7.30417	7.19323	7.23513	7.21204
ENSG00000035115	SH3YL1	5.3185	5.15436	5.26944	5.21561	5.2406	5.22375
ENSG00000035141	FAM136A	5.15806	5.23247	5.29209	5.17608	5.28738	5.22452
ENSG00000035403	VCL	6.00846	6.03405	5.77287	5.65807	5.98756	6.00793	-0.258135	0.000147891
ENSG00000035499	DEPDC1B	1.76056	1.5838	1.87479	1.75595	1.56208	1.78943
ENSG00000035681	NSMAF	5.10537	5.12013	5.19081	4.9473	5.0529	5.09025
ENSG00000035687	ADSS2	5.53751	5.60039	5.54143	5.48459	5.53772	5.51429
ENSG00000035862	TIMP2	8.21487	8.27682	8.2181	8.08143	8.18475	8.20353
ENSG00000035928	RFC1	5.83444	5.8378	5.77823	5.62686	5.77317	5.7837
ENSG00000036054	TBC1D23	5.47526	5.40183	5.41985	5.28735	5.3478	5.38608
ENSG00000036257	CUL3	7.20834	7.19633	7.24595	7.21821	7.18238	7.17211
ENSG00000036448	MYOM2	1.58859	1.45186	1.49557	1.30732	1.60536	1.59156
ENSG00000036530	CYP46A1	4.45555	4.43064	4.39506	4.3782	4.484	4.52799
ENSG00000036549	ZZZ3	6.2728	6.24589	6.33322	6.32909	6.29641	6.32482
ENSG00000037042	TUBG2	4.63172	4.71684	4.62127	4.61068	4.65706	4.69095
ENSG00000037241	RPL26L1	4.26871	4.18914	4.29644	4.08696	4.14789	4.2814
ENSG00000037474	NSUN2	5.62409	5.57088	5.6188	5.56001	5.55399	5.54012
ENSG00000037637	FBXO42	6.35277	6.32463	6.32287	6.38919	6.35939	6.37574
ENSG00000037749	MFAP3	7.34771	7.30474	7.35096	7.39338	7.31051	7.32271
ENSG00000037757	MRI1	3.78851	3.75239	3.73063	3.7492	3.86715	3.88696
ENSG00000037897	METTL1	2.45632	2.49828	2.31574	1.96302	2.33906	2.27087
ENSG00000038210	PI4K2B	2.65438	2.44721	2.39228	2.41216	2.49515	2.45168
ENSG00000038219	BOD1L1	7.4732	7.4237	7.42333	7.47997	7.52232	7.49445
ENSG00000038274	MAT2B	4.28928	4.1337	4.26879	3.98292	4.12576	4.03785
ENSG00000038295	TLL1	5.29112	5.60331	4.77271	4.26541	5.24939	5.33517	-0.562245	0.0248951
ENSG00000038358	EDC4	6.4487	6.46494	6.48311	6.52903	6.54432	6.45735
ENSG00000038382	TRIO	8.67337	8.70063	8.70395	8.73074	8.73701	8.73117
ENSG00000038427	VCAN	7.32214	7.1931	7.0876	7.11639	7.24909	7.31452	-0.148808	0.0252662
ENSG00000038532	CLEC16A	6.051	6.11466	6.08562	6.23238	6.20339	6.10482
ENSG00000039123	MTREX	6.82601	6.82617	6.87678	6.85652	6.81594	6.80707
ENSG00000039319	ZFYVE16	5.91472	5.84521	5.94817	5.95511	5.93218	5.95271
ENSG00000039523	RIPOR1	6.8552	6.8384	6.70752	6.56085	6.77591	6.73962
ENSG00000039560	RAI14	9.0816	9.01666	8.62263	8.58302	8.87364	8.89343	-0.269682	5.08028e-11	0.138728	0.0029546
ENSG00000039650	PNKP	4.30368	4.33673	4.32682	4.20603	4.43428	4.30217
ENSG00000040199	PHLPP2	5.13267	5.16362	5.04679	5.08661	5.17131	5.20575
ENSG00000040275	SPDL1	4.09258	3.97151	4.0676	4.02746	4.08156	4.14025
ENSG00000040341	STAU2	7.34464	7.29364	7.44773	7.51057	7.37836	7.38208
ENSG00000040487	SLC66A1	4.065	4.16959	4.0598	4.04313	4.11831	4.02363
ENSG00000040531	CTNS	3.66666	3.61262	3.64328	3.67503	3.66281	3.72063
ENSG00000040608	RTN4R	3.9726	3.97602	4.04604	4.03308	3.99354	3.82681
ENSG00000040633	PHF23	6.41515	6.35381	6.43454	6.36936	6.39617	6.35353
ENSG00000040731	CDH10	6.65272	6.7028	6.82738	6.6778	6.62428	6.62508
ENSG00000040933	INPP4A	7.11752	7.19938	7.1335	7.25554	7.1797	7.21908
ENSG00000041353	RAB27B	5.20214	5.3639	5.24986	4.9479	5.38242	5.56549	-0.293845	0.0191772
ENSG00000041357	PSMA4	7.17371	7.1223	7.17245	7.14207	7.11846	7.15712
ENSG00000041515	MYO16	2.31963	2.35787	3.27846	4.02746	2.69442	2.93078	0.848384	0.00211999
ENSG00000041802	LSG1	5.67775	5.61058	5.65872	5.635	5.71367	5.70625
ENSG00000041880	PARP3	3.93935	4.02472	4.09839	3.92613	3.99703	4.02005
ENSG00000041982	TNC	2.43493	2.66025	0.894541	0.593167	1.57458	1.5123	-1.34321	5.75768e-05	1.2052	0.000262694
ENSG00000041988	THAP3	4.00717	4.06621	4.05784	4.07286	4.07057	4.10016
ENSG00000042088	TDP1	4.54952	4.6563	4.66113	4.68173	4.5661	4.49616
ENSG00000042286	AIFM2	2.08084	2.18684	2.11205	1.95358	2.17637	2.07793
ENSG00000042317	SPATA7	4.13488	3.99984	4.29312	4.28154	4.18198	4.13199
ENSG00000042429	MED17	2.71395	2.68617	2.54259	2.6144	2.80198	2.90386
ENSG00000042445	RETSAT	4.43415	4.37252	4.2654	4.28342	4.484	4.41405
ENSG00000042753	AP2S1	5.85845	5.8648	5.77912	5.74272	5.78229	5.7398
ENSG00000042832	TG	1.70548	2.08474	0.625306	0.425754	1.47808	1.37343	-1.77606	8.54419e-06
ENSG00000043093	DCUN1D1	5.8124	5.73066	5.83875	5.78923	5.75544	5.82067
ENSG00000043143	JADE2	3.34986	3.44705	2.89581	2.33064	3.2738	3.26284	-0.571751	0.00987019
ENSG00000043355	ZIC2	7.29261	7.32241	7.01734	6.70354	7.10318	7.09834
ENSG00000043514	TRIT1	4.62499	4.47274	4.67716	4.75488	4.70048	4.56528
ENSG00000044090	CUL7	5.98684	5.96084	6.00438	5.91464	6.01247	5.93952
ENSG00000044115	CTNNA1	6.42002	6.53488	5.40492	4.99179	6.03667	6.03166	-0.758712	6.76968e-05
ENSG00000044446	PHKA2	3.57326	3.59514	3.52219	3.37613	3.63324	3.69618
ENSG00000044459	CNTLN	3.34003	3.12841	3.15392	3.32945	3.13722	3.24763
ENSG00000044524	EPHA3	7.08111	7.08694	6.91701	6.58398	6.87714	6.90777
ENSG00000044574	HSPA5	8.39007	8.37237	8.37693	8.3421	8.3566	8.36503
ENSG00000046604	DSG2	2.67277	2.46015	1.81116	1.62531	2.40354	2.40856	-0.800576	0.0003093
ENSG00000046647	GEMIN8	3.92955	3.93491	3.99684	3.93575	4.01548	3.91034
ENSG00000046651	OFD1	4.70822	4.65724	4.89613	4.7798	4.78829	4.85854
ENSG00000046653	GPM6B	6.90577	6.8897	6.65945	6.56415	6.74738	6.75396
ENSG00000046889	PREX2	1.96197	1.46903	1.76872	1.87575	1.8512	1.87112
ENSG00000047056	WDR37	6.51863	6.59891	6.59648	6.56821	6.60098	6.57264
ENSG00000047188	YTHDC2	6.21638	6.20164	6.31654	6.32589	6.26011	6.27842
ENSG00000047230	CTPS2	5.30509	5.38157	5.49047	5.50573	5.3842	5.31049
ENSG00000047249	ATP6V1H	6.83871	6.87569	6.86045	6.80824	6.83213	6.84699
ENSG00000047315	POLR2B	7.90919	7.88321	7.96521	7.93614	7.89649	7.90017
ENSG00000047346	ATOSA	6.60922	6.54807	6.7235	6.77076	6.61769	6.68814
ENSG00000047410	TPR	7.65885	7.58777	7.63935	7.68818	7.60757	7.68833
ENSG00000047578	KATNIP	4.36232	4.48755	4.40971	4.50721	4.45387	4.48323
ENSG00000047579	DTNBP1	4.29862	4.37024	4.351	4.38699	4.37656	4.36131
ENSG00000047597	XK	2.58117	2.61469	2.1963	2.23258	2.2754	2.35277
ENSG00000047621	FERRY3	5.54501	5.48382	5.5876	5.58391	5.44461	5.55688
ENSG00000047634	SCML1	3.43543	3.53323	3.45091	3.31293	3.53593	3.5426
ENSG00000047644	WWC3	4.53882	4.35647	4.4166	4.49912	4.54561	4.47933
ENSG00000047849	MAP4	8.82619	8.85041	8.67228	8.64257	8.80903	8.82262	-0.151342	0.000265178
ENSG00000047932	GOPC	6.49962	6.49432	6.54275	6.55501	6.53715	6.52359
ENSG00000048028	USP28	3.875	3.98052	3.95855	3.74099	3.77808	3.90647
ENSG00000048052	HDAC9	6.91394	6.81635	6.646	6.51546	6.63904	6.67313			0.162977	0.0374024
ENSG00000048140	TSPAN17	6.39887	6.43222	6.37016	6.3542	6.43396	6.46164
ENSG00000048162	NOP16	3.94043	3.92716	3.93954	3.85439	3.92198	3.87116
ENSG00000048342	CC2D2A	4.57209	4.56444	4.32763	4.20901	4.48896	4.47672
ENSG00000048392	RRM2B	5.47489	5.45396	5.28248	5.17861	5.35189	5.49831
ENSG00000048405	ZNF800	4.45403	4.42405	4.29561	4.33159	4.3294	4.46624
ENSG00000048471	SNX29	5.45263	5.50322	5.46707	5.60743	5.46782	5.44395
ENSG00000048540	LMO3	2.08477	2.45585	2.22797	3.29061	2.39651	2.28881
ENSG00000048544	MRPS10	5.2071	5.20647	5.15464	5.09468	5.1285	5.15529
ENSG00000048649	RSF1	7.64062	7.64649	7.65279	7.68667	7.64259	7.70012
ENSG00000048707	VPS13D	6.35114	6.36015	6.38057	6.55638	6.49318	6.49262
ENSG00000048740	CELF2	6.77615	6.82575	6.54257	6.95398	6.77252	6.78406
ENSG00000048828	FAM120A	5.48347	5.51619	5.52983	5.44429	5.53332	5.49251
ENSG00000048991	R3HDM1	6.90258	6.90968	6.98591	7.20148	7.02293	6.99212
ENSG00000049130	KITLG	4.33866	4.16827	4.23455	4.5788	4.23216	4.17766
ENSG00000049167	ERCC8	4.63976	4.54434	4.57071	4.77042	4.54878	4.62066
ENSG00000049239	H6PD	3.94043	3.95941	3.89639	3.94412	3.98303	3.84512
ENSG00000049245	VAMP3	3.84983	3.83748	3.83715	3.92854	3.91339	4.01647
ENSG00000049246	PER3	3.55638	3.71511	3.31004	3.32945	3.72581	3.74033	-0.382194	0.00311625
ENSG00000049449	RCN1	5.13314	5.21985	4.98068	4.59103	4.97313	5.00777
ENSG00000049541	RFC2	3.85329	3.77328	3.81415	3.83781	3.68748	3.69394
ENSG00000049618	ARID1B	7.64594	7.63322	7.5993	7.72115	7.71618	7.65384
ENSG00000049656	CLPTM1L	6.11772	6.1705	6.13727	6.09585	6.11336	6.13531
ENSG00000049759	NEDD4L	6.87064	6.91478	7.04674	7.18064	7.03796	7.03661
ENSG00000049769	PPP1R3F	5.25453	5.23623	5.1496	4.99121	5.1968	5.16179
ENSG00000049860	HEXB	3.3661	3.23261	3.15758	3.2313	3.03917	3.05133
ENSG00000049883	PTCD2	4.68769	4.74089	4.71738	4.69948	4.6356	4.66026
ENSG00000050030	NEXMIF	6.2184	6.28731	6.17138	6.48711	6.36884	6.46953
ENSG00000050130	JKAMP	5.91141	5.93868	5.87365	5.72132	5.8523	5.88991
ENSG00000050165	DKK3	7.55894	7.63951	7.50899	7.41954	7.56445	7.55178
ENSG00000050344	NFE2L3	2.86781	3.03062	2.63998	2.98715	2.67133	2.69989
ENSG00000050393	MCUR1	5.6981	5.75054	5.61481	5.62091	5.65529	5.67985
ENSG00000050405	LIMA1	3.91528	4.11338	3.60627	3.50773	3.67447	3.59162			0.315503	0.0414992
ENSG00000050426	LETMD1	5.7013	5.72039	5.65646	5.65225	5.70197	5.66103
ENSG00000050438	SLC4A8	8.81548	8.85904	8.82492	8.79058	8.86134	8.84592
ENSG00000050628	PTGER3	5.80914	5.51876	6.02079	5.85757	5.81097	5.78792
ENSG00000050748	MAPK9	6.85778	6.85829	6.91606	6.92846	6.91326	6.9126
ENSG00000050820	BCAR1	6.33701	6.36703	6.23619	6.29142	6.35781	6.26903
ENSG00000051009	FHIP1B	4.60939	4.67121	4.4757	4.64701	4.49637	4.548
ENSG00000051108	HERPUD1	5.9999	5.92514	6.04544	5.90027	5.91692	5.96485
ENSG00000051128	HOMER3	2.82147	2.77858	3.01357	3.15922	2.82832	2.82406
ENSG00000051382	PIK3CB	5.71436	5.79419	5.70385	5.58888	5.59866	5.68438
ENSG00000051523	CYBA	1.83243	1.65303	1.24345	1.03932	1.88672	1.86315	-0.996134	0.000606716
ENSG00000051596	THOC3	4.10424	4.03341	4.00194	4.05531	4.13106	4.07107
ENSG00000051620	HEBP2	4.10811	3.9954	4.21009	4.10945	4.11082	3.99476
ENSG00000051825	MPHOSPH9	4.12823	4.1709	4.1726	4.30493	4.25564	4.22659
ENSG00000052126	PLEKHA5	6.87689	6.85278	6.80466	6.74842	6.91018	6.92293	-0.119491	0.0238642
ENSG00000052723	SIKE1	6.70758	6.70212	6.64763	6.6105	6.68372	6.72569
ENSG00000052749	RRP12	5.25888	5.22428	5.091	4.95855	5.2406	5.24841	-0.17784	0.0284508
ENSG00000052795	FNIP2	7.12779	7.16688	7.1737	7.29415	7.13425	7.19092
ENSG00000052802	MSMO1	7.88447	7.88341	7.86273	7.89335	7.87652	7.89322
ENSG00000052841	TTC17	6.41788	6.40376	6.52089	6.56027	6.38999	6.4127	0.122582	0.0382538
ENSG00000053108	FSTL4	5.00578	5.21286	5.0953	4.59179	5.32162	5.30976
ENSG00000053254	FOXN3	6.10278	6.10852	5.96367	6.00051	6.02703	6.0232
ENSG00000053371	AKR7A2	4.24256	4.31197	4.18341	4.08696	4.17892	4.20627
ENSG00000053372	MRTO4	4.87746	4.91228	4.92862	4.89092	4.83579	4.94219
ENSG00000053438	NNAT	11.3941	11.4117	11.4986	11.4618	11.4154	11.3948
ENSG00000053501	USE1	3.63753	3.66198	3.65368	3.68647	3.6061	3.55748
ENSG00000053524	MCF2L2	5.38772	5.41739	5.31357	5.36239	5.4695	5.60721
ENSG00000053770	AP5M1	6.99264	7.02916	6.97649	6.89817	6.94835	7.02037
ENSG00000053900	ANAPC4	4.76564	4.66191	4.83803	4.76975	4.7903	4.63476
ENSG00000054116	TRAPPC3	5.55885	5.62262	5.50023	5.54122	5.55714	5.53949
ENSG00000054118	THRAP3	7.38014	7.34873	7.36389	7.32822	7.29667	7.30463
ENSG00000054148	PHPT1	5.48904	5.47588	5.44365	5.42307	5.40491	5.29133
ENSG00000054267	ARID4B	5.98605	5.95781	6.08008	5.99419	6.01677	6.04536
ENSG00000054277	OPN3	4.15558	4.04776	3.75861	3.33855	3.96889	3.81034
ENSG00000054282	SDCCAG8	4.66622	4.55944	4.57345	4.71003	4.68543	4.68983
ENSG00000054356	PTPRN	7.32888	7.38423	7.15505	7.19824	7.355	7.33679	-0.147077	0.00774839
ENSG00000054392	HHAT	2.32628	1.95061	2.01048	1.72854	2.06118	2.05714
ENSG00000054523	KIF1B	9.93045	9.92019	9.93027	10.0182	9.99369	10.0072
ENSG00000054598	FOXC1	3.28132	3.16837	4.29893	3.4964	3.46217	3.65526
ENSG00000054611	TBC1D22A	4.55873	4.58526	4.42801	4.52484	4.47653	4.53928
ENSG00000054654	SYNE2	5.33095	5.18261	5.54981	5.77791	5.36003	5.38399	0.24261	0.0210319
ENSG00000054690	PLEKHH1	5.26712	5.23498	5.49011	5.60366	5.44673	5.37911
ENSG00000054793	ATP9A	9.24849	9.28495	9.25696	9.39627	9.35773	9.3658
ENSG00000054965	FAM168A	7.78201	7.81614	7.8036	7.9726	7.83832	7.82644
ENSG00000054967	RELT	3.08737	2.97162	3.07871	3.24297	3.1726	3.07566
ENSG00000054983	GALC	5.98421	5.93559	6.09948	6.13265	5.97906	6.00114
ENSG00000055044	NOP58	5.4145	5.38779	5.50849	5.46063	5.41667	5.39163
ENSG00000055070	SZRD1	6.24212	6.22457	6.22119	6.24211	6.18542	6.14068
ENSG00000055118	KCNH2	6.78237	6.81215	6.65477	6.73453	6.75083	6.69685
ENSG00000055130	CUL1	7.1291	7.15929	7.17313	7.08742	7.11285	7.07396
ENSG00000055147	FAM114A2	5.07754	5.06616	5.00627	4.97147	4.98605	4.9563
ENSG00000055163	CYFIP2	8.78267	8.76855	8.85309	8.92895	8.84192	8.82845
ENSG00000055208	TAB2	6.64592	6.63406	6.62054	6.57477	6.58099	6.59865
ENSG00000055211	GINM1	4.14244	4.08024	4.17079	3.96776	3.98888	3.8987
ENSG00000055332	EIF2AK2	7.12398	7.10164	6.95009	6.82419	6.95255	7.01678
ENSG00000055483	USP36	4.9632	4.94332	4.95041	5.02484	5.00811	4.96097
ENSG00000055609	KMT2C	7.6457	7.67693	7.64278	7.72861	7.78587	7.77033
ENSG00000055813	CCDC85A	5.23345	5.43224	5.2404	4.92935	5.39745	5.46318	-0.256254	0.033619
ENSG00000055917	PUM2	8.1389	8.14817	8.17463	8.17179	8.114	8.14233
ENSG00000055950	MRPL43	5.10488	5.13701	5.05908	5.04332	5.05848	5.00687
ENSG00000056050	HPF1	4.49447	4.38953	4.46244	4.33614	4.39606	4.42762
ENSG00000056097	ZFR	8.09355	8.09058	8.08108	8.07648	8.07789	8.10883
ENSG00000056277	ZNF280C	3.51184	3.57744	3.52361	3.60591	3.55024	3.51745
ENSG00000056487	PHF21B	7.05993	7.12417	6.79559	6.8164	7.03344	7.03107	-0.209458	0.000134847
ENSG00000056558	TRAF1	1.85561	1.99869	1.96526	1.97706	1.97423	2.15823
ENSG00000056586	RC3H2	7.56211	7.53335	7.56681	7.58181	7.57031	7.6093
ENSG00000056998	GYG2	5.30803	5.21031	5.28332	5.33992	5.29684	5.26059
ENSG00000057019	DCBLD2	7.09797	6.98974	7.15024	7.30567	7.04092	7.03528	0.158751	0.0424761
ENSG00000057252	SOAT1	4.16767	4.08582	3.92887	3.98292	4.0461	3.91419
ENSG00000057294	PKP2	2.82147	3.03927	3.03958	3.23326	3.00263	3.1755
ENSG00000057608	GDI2	8.36408	8.32668	8.4088	8.42235	8.27254	8.31792	0.110079	0.0194805
ENSG00000057663	ATG5	4.8013	4.77494	4.81677	4.75216	4.70688	4.67284
ENSG00000057704	TMCC3	3.33179	3.06208	3.34737	3.25839	3.16642	3.08254
ENSG00000057757	PITHD1	6.65734	6.70732	6.73381	6.71459	6.66995	6.66457
ENSG00000057935	MTA3	7.22334	7.2538	7.07387	6.95767	7.10829	7.12356
ENSG00000058056	USP13	4.68899	4.71324	4.718	4.7378	4.6919	4.69208
ENSG00000058063	ATP11B	5.58994	5.63122	5.3544	5.43032	5.45182	5.46054
ENSG00000058091	CDK14	8.06207	7.98107	7.9939	7.95829	7.94934	7.98907
ENSG00000058262	SEC61A1	7.69054	7.67843	7.64033	7.61081	7.6623	7.63657
ENSG00000058272	PPP1R12A	6.63424	6.59891	6.64127	6.59218	6.63532	6.66256
ENSG00000058335	RASGRF1	5.99573	6.31754	5.95028	5.51338	6.09097	6.12203
ENSG00000058404	CAMK2B	7.04853	7.09871	7.0578	7.07564	7.13991	7.05923
ENSG00000058453	CROCC	5.04765	4.94332	4.96875	5.10218	5.13432	4.97582
ENSG00000058600	POLR3E	5.31724	5.30178	5.39643	5.31894	5.37396	5.41428
ENSG00000058668	ATP2B4	6.19746	6.14836	4.71552	4.49587	5.55003	5.64254	-0.998301	3.59894e-29	0.552869	1.57946e-09
ENSG00000058729	RIOK2	5.41723	5.38384	5.43765	5.35255	5.40141	5.40128
ENSG00000058799	YIPF1	5.53392	5.54177	5.52133	5.43457	5.42963	5.47172
ENSG00000058804	NDC1	5.07112	4.87009	5.01033	4.95264	4.8943	5.03373
ENSG00000059122	FLYWCH1	5.83532	5.90675	5.7657	5.85345	5.89933	5.77789
ENSG00000059145	UNKL	4.77843	4.79124	4.71055	4.84571	4.82602	4.7177
ENSG00000059573	ALDH18A1	5.44425	5.36905	5.55398	5.54004	5.36903	5.44462
ENSG00000059588	TARBP1	4.94332	4.91854	5.0184	4.94194	5.10715	4.93366
ENSG00000059691	GATB	4.97912	4.89492	4.87628	4.75963	4.83189	4.91549
ENSG00000059728	MXD1	6.27151	6.27455	6.3672	6.46921	6.27599	6.29996
ENSG00000059758	CDK17	6.82233	6.86681	6.98707	7.08229	6.85361	6.93319
ENSG00000059769	DNAJC25	3.51038	3.4053	3.70835	3.50289	3.44695	3.41495
ENSG00000059804	SLC2A3	6.45117	6.53412	6.3431	6.23067	6.45967	6.47183	-0.143302	0.0412836
ENSG00000059915	PSD	7.52147	7.55925	7.4858	7.50473	7.6069	7.54589
ENSG00000060069	CTDP1	3.81477	3.73298	3.64719	3.76007	3.85567	3.76618
ENSG00000060138	YBX3	2.66492	2.58351	1.97359	1.34391	2.23266	2.22189
ENSG00000060237	WNK1	7.97722	7.99252	7.9412	7.9457	8.01795	8.01255
ENSG00000060339	CCAR1	6.96066	6.86418	7.05351	7.02513	7.03528	7.07461
ENSG00000060491	OGFR	5.60677	5.44802	5.43802	5.38012	5.50911	5.51493
ENSG00000060642	PIGV	3.12602	3.12571	3.08641	2.91846	3.03691	3.05833
ENSG00000060656	PTPRU	5.92818	5.98864	6.06822	5.93186	6.11176	6.01962
ENSG00000060688	SNRNP40	5.14542	5.10099	5.16877	5.06321	5.05569	5.20733
ENSG00000060709	RIMBP2	6.95945	6.99253	7.06537	6.98428	7.04359	7.02171
ENSG00000060718	COL11A1	3.43543	3.25257	2.61358	1.71184	2.88712	2.77821
ENSG00000060749	QSER1	6.55555	6.54124	6.62963	6.599	6.55599	6.56529
ENSG00000060762	MPC1	4.30115	4.37366	4.3486	4.25872	4.32756	4.40036
ENSG00000060971	ACAA1	5.09225	4.94869	5.05074	5.12496	5.11466	5.05922
ENSG00000060982	BCAT1	8.52736	8.69671	8.55353	8.33524	8.58594	8.64082
ENSG00000061273	HDAC7	5.23389	5.1962	5.38983	5.42222	5.36993	5.30903
ENSG00000061337	LZTS1	6.88466	6.94539	6.98629	6.88085	6.99792	6.98594
ENSG00000061676	NCKAP1	8.32257	8.34066	8.29082	8.26525	8.26352	8.31674
ENSG00000061794	MRPS35	5.8639	5.82577	5.86612	5.77423	5.80468	5.8258
ENSG00000061918	GUCY1B1	4.61687	4.73558	5.0017	5.02033	5.0607	5.0627			-0.378268	3.75984e-05
ENSG00000061936	SFSWAP	6.29734	6.24776	6.30834	6.27066	6.31329	6.30512
ENSG00000061938	TNK2	5.94314	5.95133	5.9487	5.89874	6.04764	6.0223
ENSG00000061987	MON2	6.15417	6.07737	6.19605	6.19657	6.18262	6.19363
ENSG00000062038	CDH3	1.48536	1.3256	1.6594	1.71743	1.76111	1.57215
ENSG00000062194	GPBP1	6.83639	6.82679	6.93111	6.89925	6.79573	6.8588
ENSG00000062282	DGAT2	2.08084	1.93834	2.0854	2.00931	2.13477	1.94088
ENSG00000062370	ZNF112	3.71309	3.62033	3.74043	3.65479	3.63623	3.68944
ENSG00000062485	CS	7.732	7.72205	7.66722	7.64887	7.71265	7.705
ENSG00000062598	ELMO2	6.60153	6.67486	6.60169	6.58226	6.63289	6.59655
ENSG00000062650	WAPL	6.08891	6.03909	6.01828	6.05284	5.97936	6.05019
ENSG00000062716	VMP1	5.75653	5.79844	5.80064	5.79684	5.75097	5.72943
ENSG00000062725	APPBP2	6.99068	7.02463	6.98398	6.89879	6.95986	6.94597
ENSG00000062822	POLD1	3.41841	3.46855	3.31824	3.22739	3.5085	3.46842
ENSG00000063015	SEZ6	5.64885	5.66327	5.59807	5.52816	5.93854	5.93477	-0.361787	5.643e-09	-0.273285	4.37102e-05
ENSG00000063046	EIF4B	8.20723	8.16242	8.06046	8.0159	8.08944	8.09806
ENSG00000063169	BICRA	5.02534	4.96315	5.02392	5.12022	5.04169	4.94597
ENSG00000063176	SPHK2	5.58371	5.55238	5.59268	5.50533	5.6218	5.58136
ENSG00000063177	RPL18	7.47675	7.54642	7.41943	7.39196	7.35398	7.32416			0.137868	0.0200466
ENSG00000063180	CA11	6.48706	6.53285	6.42623	6.36068	6.57614	6.58328	-0.162467	0.00534856
ENSG00000063241	ISOC2	3.57186	3.5555	3.41773	3.43158	3.58154	3.61552
ENSG00000063244	U2AF2	7.43331	7.42865	7.41562	7.39098	7.41803	7.36562
ENSG00000063245	EPN1	7.31494	7.32683	7.22724	7.23571	7.29478	7.22044
ENSG00000063322	MED29	6.22331	6.25086	6.17657	6.12846	6.20616	6.23742
ENSG00000063587	ZNF275	5.15339	5.19233	5.19749	5.25985	5.27164	5.21985
ENSG00000063601	MTMR1	5.60267	5.57088	5.533	5.49804	5.57085	5.50024
ENSG00000063660	GPC1	7.1374	7.14083	7.07278	7.12575	7.20115	7.20615
ENSG00000063761	ADCK1	3.37093	3.09009	3.32151	3.21954	3.30414	3.34805
ENSG00000063854	HAGH	6.26199	6.29094	6.18062	6.05698	6.24015	6.14725
ENSG00000063978	RNF4	5.66042	5.6818	5.61114	5.66279	5.62105	5.65758
ENSG00000064042	LIMCH1	4.72405	4.87412	4.78341	4.76975	4.70759	4.83837
ENSG00000064102	INTS13	4.51062	4.49491	4.61397	4.63007	4.56218	4.61711
ENSG00000064115	TM7SF3	5.44348	5.52596	5.32825	5.29904	5.37127	5.47172
ENSG00000064199	SPA17	3.13362	3.21999	3.30345	3.24491	3.31535	3.09619
ENSG00000064225	ST3GAL6	2.31629	2.19718	2.22099	2.16056	2.06561	2.27687
ENSG00000064300	NGFR	5.5393	5.67349	4.71366	5.55689	5.4365	5.17954
ENSG00000064309	CDON	4.6695	4.64123	4.88459	5.12443	4.85064	4.77081
ENSG00000064313	TAF2	5.82537	5.89449	5.90909	5.8664	5.81328	5.87167
ENSG00000064393	HIPK2	8.11934	8.08302	8.19581	8.43888	8.31565	8.31528
ENSG00000064419	TNPO3	6.94115	6.91125	6.93897	6.98095	6.90987	6.97467
ENSG00000064490	RFXANK	3.76422	3.92561	3.68825	3.56465	3.78885	3.71621
ENSG00000064545	TMEM161A	2.77115	2.67142	2.6787	2.68741	2.77786	2.68642
ENSG00000064547	LPAR2	5.17797	5.07389	5.33433	5.45729	5.30249	5.24305
ENSG00000064601	CTSA	5.08638	5.05625	5.02141	4.88473	5.09527	5.02483
ENSG00000064607	SUGP2	8.0577	8.03916	8.10929	8.11158	8.11132	8.07615
ENSG00000064651	SLC12A2	5.07951	5.12691	5.01134	4.99006	5.01098	5.07223
ENSG00000064652	SNX24	3.91748	3.94415	3.94167	3.85819	3.86842	3.92953
ENSG00000064655	EYA2	4.42255	4.67953	4.89558	4.76571	4.57235	4.5872
ENSG00000064687	ABCA7	6.48241	6.38693	6.48439	6.48916	6.69181	6.57325			-0.173547	0.0266104
ENSG00000064692	SNCAIP	3.4059	3.25752	3.95855	4.37908	3.65695	3.46842	0.569118	0.00212648
ENSG00000064703	DDX20	5.27144	5.20263	5.23564	5.28594	5.17849	5.19707
ENSG00000064726	BTBD1	7.27294	7.2437	7.25217	7.16756	7.22773	7.27904
ENSG00000064763	FAR2	2.8025	3.38057	1.60683	1.14262	2.56572	2.51404	-1.4413	8.07365e-06
ENSG00000064932	SBNO2	4.27474	4.31553	4.20479	4.12845	4.30617	4.24202
ENSG00000064933	PMS1	4.99799	5.02685	5.10576	5.08499	4.9684	5.07912
ENSG00000064961	HMG20B	3.34167	3.18665	3.17754	2.76771	3.09446	3.10972
ENSG00000064989	CALCRL	2.78812	3.1338	1.6799	1.13429	2.41748	2.24045	-1.08819	0.000739255
ENSG00000064995	TAF11	5.8286	5.85586	5.84188	5.9198	5.77453	5.82477
ENSG00000064999	ANKS1A	6.82894	6.81488	6.93404	7.13112	6.91955	6.90898
ENSG00000065000	AP3D1	7.96402	7.9536	7.83501	7.84015	7.9551	7.94554	-0.0976824	0.0255409
ENSG00000065029	ZNF76	4.65305	4.64407	4.68098	4.65867	4.82863	4.58962
ENSG00000065054	NHERF2	4.7552	4.78782	4.8133	4.86346	4.903	4.77824
ENSG00000065057	NTHL1	3.88405	3.97452	3.78132	3.80276	3.84281	3.87513
ENSG00000065060	BLTP3A	6.09696	6.10303	6.07598	6.12057	6.12483	6.17123
ENSG00000065135	GNAI3	6.96052	6.86519	7.02837	6.96928	6.88468	6.90583
ENSG00000065150	IPO5	7.49754	7.53538	7.49424	7.43775	7.45716	7.47074
ENSG00000065154	OAT	6.94804	6.93982	6.95022	6.83451	6.90152	6.8725
ENSG00000065183	WDR3	6.28523	6.30505	6.30112	6.27493	6.30088	6.31938
ENSG00000065243	PKN2	4.91546	4.7844	4.89777	4.9124	4.81816	4.81069
ENSG00000065268	WDR18	4.97012	4.97296	4.81214	4.82709	5.02357	4.91741
ENSG00000065308	TRAM2	2.94333	2.9866	2.53135	2.49258	2.78863	2.74393
ENSG00000065320	NTN1	2.35259	2.27733	2.25213	2.1399	2.01607	2.05714
ENSG00000065357	DGKA	3.84056	3.88622	3.74773	3.67503	3.76723	3.63202
ENSG00000065413	ANKRD44	5.64819	5.64969	6.01551	5.89072	5.76842	5.84513
ENSG00000065427	KARS1	6.88747	6.87287	6.95837	6.95753	6.90059	6.8966
ENSG00000065457	ADAT1	5.69231	5.66094	5.75215	5.72098	5.66372	5.66733
ENSG00000065485	PDIA5	3.15994	2.8943	3.14657	2.78111	3.20311	3.19467
ENSG00000065491	TBC1D22B	5.28388	5.21731	5.20944	5.10004	5.20888	5.15202
ENSG00000065518	NDUFB4	5.95794	5.90438	5.87031	5.73103	5.8007	5.71402
ENSG00000065526	SPEN	7.5952	7.58138	7.67194	7.82227	7.72917	7.67816
ENSG00000065534	MYLK	1.7507	1.86889	1.71012	1.56459	1.94564	1.87904
ENSG00000065548	ZC3H15	6.83201	6.7929	6.89717	6.75913	6.79473	6.74667
ENSG00000065559	MAP2K4	7.59804	7.64755	7.50352	7.43701	7.548	7.59104
ENSG00000065600	PACC1	4.50843	4.57439	4.60729	4.59559	4.56923	4.59444
ENSG00000065609	SNAP91	8.69176	8.75997	8.66535	8.69932	8.72397	8.73315
ENSG00000065613	SLK	6.35786	6.40237	6.08369	6.01363	6.25963	6.31464	-0.214595	0.000702318
ENSG00000065615	CYB5R4	5.55956	5.59747	5.74152	5.73963	5.5763	5.67474
ENSG00000065618	COL17A1	1.82775	1.76847	0.831795	0.398183	1.64145	1.43919	-1.59384	0.000351262
ENSG00000065665	SEC61A2	6.16697	6.21951	6.23878	6.21619	6.18083	6.18328
ENSG00000065717	TLE2	5.19852	5.35296	5.3548	4.91423	5.63156	5.55441	-0.3642	0.0100899
ENSG00000065802	ASB1	5.59615	5.65767	5.56676	5.59534	5.57591	5.68212
ENSG00000065809	FAM107B	5.479	5.49696	5.71724	5.66857	5.45352	5.54573	0.167453	0.0218239
ENSG00000065833	ME1	4.18973	4.29402	3.76582	3.47841	4.22027	4.27241	-0.608892	8.29395e-06
ENSG00000065882	TBC1D1	4.6504	4.54231	4.56865	4.69878	4.59015	4.66828
ENSG00000065883	CDK13	6.11412	6.10988	6.20138	6.20106	6.13357	6.15909
ENSG00000065911	MTHFD2	6.55732	6.52209	6.60236	6.53002	6.58967	6.63067
ENSG00000065923	SLC9A7	6.66195	6.59648	6.59412	6.72849	6.7877	6.80551
ENSG00000065970	FOXJ2	5.55567	5.59307	5.62641	5.57855	5.64013	5.61613
ENSG00000065978	YBX1	9.94885	9.91516	10.0749	10.171	9.94381	9.94675	0.164565	0.00177154
ENSG00000065989	PDE4A	5.01353	5.10511	4.9329	4.90874	4.93728	5.02394
ENSG00000066027	PPP2R5A	1.9186	2.17643	1.48978	1.40752	1.86143	1.91029
ENSG00000066032	CTNNA2	7.88242	7.75992	7.91258	8.0088	7.89773	7.90878
ENSG00000066044	ELAVL1	7.23974	7.26766	7.27119	7.30277	7.28078	7.2587
ENSG00000066084	DIP2B	7.01932	7.03277	7.17325	7.29613	7.1626	7.16403
ENSG00000066117	SMARCD1	7.20991	7.21473	7.18886	7.24057	7.17342	7.14875
ENSG00000066135	KDM4A	5.8423	5.77534	5.86584	5.84167	5.79537	5.77046
ENSG00000066136	NFYC	5.99024	5.97406	5.94553	5.88204	5.95775	5.88697
ENSG00000066279	ASPM	2.30286	1.86889	1.64904	1.37959	1.27095	1.67581
ENSG00000066322	ELOVL1	3.08933	2.98958	2.98296	2.99177	3.14981	3.21045
ENSG00000066379	POLR1H	3.13552	3.20726	3.02563	3.16332	3.19098	3.08596
ENSG00000066382	MPPED2	5.58717	5.51722	5.57294	5.65298	5.61652	5.64544
ENSG00000066422	ZBTB11	5.39407	5.35007	5.48429	5.49113	5.45097	5.39508
ENSG00000066427	ATXN3	4.85865	4.98345	4.91084	4.99697	4.86471	4.9097
ENSG00000066455	GOLGA5	5.5296	5.4912	5.52559	5.3998	5.50503	5.49509
ENSG00000066468	FGFR2	2.18335	2.19202	1.78774	0.858927	1.62352	1.72936
ENSG00000066557	LRRC40	6.49317	6.47507	6.57457	6.56957	6.48182	6.53773
ENSG00000066583	ISOC1	5.07211	4.96768	5.02893	5.11705	4.96425	5.04169
ENSG00000066629	EML1	5.89612	5.80437	5.78031	5.83654	5.83032	5.81603
ENSG00000066651	TRMT11	3.78971	3.72407	3.75257	3.74647	3.77943	3.78527
ENSG00000066654	THUMPD1	6.00276	6.01481	6.02506	5.98177	5.98141	5.92716
ENSG00000066697	MSANTD3	5.16967	5.15966	5.26181	5.14428	5.12797	5.01318
ENSG00000066735	KIF26A	7.50048	7.46145	7.47044	7.53679	7.55048	7.51382
ENSG00000066739	ATG2B	6.68413	6.73398	6.6638	6.64866	6.72618	6.72596
ENSG00000066777	ARFGEF1	7.68424	7.68935	7.70772	7.61718	7.65395	7.71554
ENSG00000066827	ZFAT	3.62679	3.56551	3.53068	3.52058	3.55813	3.55748
ENSG00000066855	MTFR1	3.99886	3.90052	3.97212	4.00021	3.93051	3.87315
ENSG00000066926	FECH	4.03688	3.93645	3.93635	3.99102	4.12044	4.00927
ENSG00000066933	MYO9A	7.01868	7.08312	6.98062	7.0691	7.09506	7.13394
ENSG00000067048	DDX3Y	5.87273	5.84726	5.85461	5.92373	5.87142	5.86122
ENSG00000067057	PFKP	6.08965	6.20837	5.68178	5.51137	6.04988	6.05063	-0.433226	2.59677e-07
ENSG00000067064	IDI1	7.24348	7.13748	7.30911	7.35916	7.28293	7.34038
ENSG00000067082	KLF6	5.48755	5.45126	5.40454	5.27745	5.51358	5.52379
ENSG00000067113	PLPP1	4.5179	4.40745	4.38495	4.27681	4.46901	4.45038
ENSG00000067141	NEO1	7.51265	7.54364	7.48097	7.60319	7.52786	7.5448
ENSG00000067167	TRAM1	5.14683	5.06757	5.1841	5.04332	5.10553	5.16989
ENSG00000067177	PHKA1	3.97894	3.91155	3.90839	3.93815	3.95103	4.08655
ENSG00000067182	TNFRSF1A	4.31711	4.3414	4.1369	3.95244	4.14789	4.15338
ENSG00000067191	CACNB1	6.88127	6.9022	6.81004	6.93237	6.9485	6.88238
ENSG00000067208	EVI5	4.22398	4.17614	4.0411	4.10945	4.01089	4.26336
ENSG00000067221	STOML1	5.02891	5.05483	4.97031	5.0209	5.05903	5.04345
ENSG00000067225	PKM	9.24693	9.2264	9.26912	9.28327	9.25291	9.23387
ENSG00000067248	DHX29	6.01336	6.09855	6.0755	6.09504	6.05071	6.10017
ENSG00000067334	DNTTIP2	5.96275	5.91068	6.00158	5.96835	5.84555	5.95599
ENSG00000067365	METTL22	4.16582	4.11882	4.16171	4.07177	4.2103	4.11868
ENSG00000067369	TP53BP1	8.83995	8.83823	8.89387	9.00942	8.90247	8.91103
ENSG00000067445	TRO	7.95961	7.91223	7.95788	7.97296	8.01609	7.9807
ENSG00000067533	RRP15	5.36689	5.30895	5.23348	5.24879	5.34324	5.33301
ENSG00000067560	RHOA	6.77813	6.81173	6.75253	6.65741	6.67013	6.68222
ENSG00000067596	DHX8	6.25286	6.21092	6.21066	6.20678	6.31329	6.23973
ENSG00000067606	PRKCZ	5.79751	5.85912	6.00818	6.11503	5.89684	5.92381
ENSG00000067646	ZFY	4.57559	4.46313	4.58708	4.47458	4.45471	4.40996
ENSG00000067704	IARS2	6.6817	6.66186	6.66926	6.62563	6.67848	6.72678
ENSG00000067715	SYT1	10.6403	10.6986	10.4272	10.3215	10.5772	10.6363	-0.210125	9.33788e-05
ENSG00000067798	NAV3	7.55522	7.54262	7.59669	7.61531	7.63683	7.66662
ENSG00000067829	IDH3G	5.71023	5.80395	5.71538	5.59686	5.74303	5.67418
ENSG00000067836	ROGDI	4.24695	4.16827	4.15349	4.0342	4.13845	4.03431
ENSG00000067840	PDZD4	8.1735	8.14742	8.25465	8.37435	8.24324	8.20234
ENSG00000067842	ATP2B3	7.64603	7.69483	7.59213	7.5197	7.66696	7.63744
ENSG00000067900	ROCK1	5.1126	5.11741	5.09339	5.08444	5.11466	5.17713
ENSG00000067955	CBFB	8.05926	8.02653	7.86721	7.60753	8.02358	8.08517	-0.274203	0.001128
ENSG00000067992	PDK3	4.94872	5.0527	4.77212	4.82191	5.04338	5.00235	-0.182561	0.0378073
ENSG00000068001	HYAL2	4.2452	4.34721	4.18789	4.22184	4.18606	4.03962
ENSG00000068024	HDAC4	5.56484	5.46843	5.53089	5.65444	5.69017	5.70123
ENSG00000068028	RASSF1	3.53787	3.57744	3.54751	3.55999	3.57689	3.38467
ENSG00000068097	HEATR6	5.20304	5.25429	5.22391	5.23132	5.15006	5.23536
ENSG00000068120	COASY	5.5764	5.57535	5.45076	5.32947	5.57358	5.51873
ENSG00000068137	PLEKHH3	4.95839	4.91149	4.96562	4.88969	4.92208	4.79299
ENSG00000068305	MEF2A	6.66917	6.70302	6.58429	6.55032	6.5862	6.65451
ENSG00000068308	OTUD5	6.3125	6.35784	6.28531	6.17769	6.29947	6.23588
ENSG00000068323	TFE3	5.76819	5.78222	5.72897	5.62463	5.77148	5.75655
ENSG00000068354	TBC1D25	5.07359	5.11401	5.03491	4.90385	5.05569	4.93461
ENSG00000068366	ACSL4	8.5528	8.60128	8.50152	8.51556	8.59924	8.65097
ENSG00000068383	INPP5A	5.09858	5.27091	5.12317	5.18619	5.11466	5.07309
ENSG00000068394	GPKOW	4.4132	4.36107	4.43632	4.26064	4.42569	4.40311
ENSG00000068400	GRIPAP1	6.82777	6.78948	6.874	6.85684	6.94038	6.873
ENSG00000068438	FTSJ1	5.69649	5.58768	5.76929	5.75432	5.7186	5.7068
ENSG00000068489	PRR11	2.25135	1.99277	1.8158	1.7006	1.48471	1.7381
ENSG00000068615	REEP1	8.54275	8.53328	8.61903	8.66602	8.53598	8.586
ENSG00000068650	ATP11A	8.2647	8.20195	8.22912	8.36085	8.34393	8.31418
ENSG00000068654	POLR1A	6.55289	6.6202	6.54344	6.63267	6.63345	6.668
ENSG00000068697	LAPTM4A	7.17555	7.12162	6.98346	6.83435	7.02649	7.10532
ENSG00000068724	TTC7A	4.43799	4.43501	4.64167	4.74465	4.61381	4.49487
ENSG00000068745	IP6K2	7.50287	7.48009	7.63395	7.55475	7.55087	7.54433
ENSG00000068784	SRBD1	4.87065	4.84072	4.71986	4.63451	4.7336	4.76013
ENSG00000068796	KIF2A	8.30284	8.31344	8.29814	8.25255	8.26129	8.29276
ENSG00000068831	RASGRP2	4.15371	4.06621	4.04703	3.72027	4.21529	4.12535
ENSG00000068878	PSME4	6.86979	6.91341	6.93004	6.93357	6.85857	6.91405
ENSG00000068885	IFT80	3.97154	3.79556	3.79548	3.83525	3.84539	3.77682
ENSG00000068903	SIRT2	6.27301	6.2864	6.32409	6.33069	6.31957	6.26072
ENSG00000068912	ERLEC1	6.43837	6.46039	6.41002	6.29586	6.32027	6.25312
ENSG00000068971	PPP2R5B	7.19147	7.20884	7.07435	7.01751	7.12219	7.12043
ENSG00000068976	PYGM	3.03959	3.16311	2.39848	1.86572	2.68292	2.57382
ENSG00000069020	MAST4	5.40589	5.36963	5.43426	5.60253	5.36229	5.41497
ENSG00000069188	SDK2	5.66305	5.86561	5.57329	5.61718	5.78297	5.80308
ENSG00000069248	NUP133	6.6116	6.58864	6.66155	6.64243	6.62559	6.62567
ENSG00000069275	NUCKS1	8.85311	8.86645	8.87169	8.82188	8.77686	8.83927
ENSG00000069329	VPS35	7.52491	7.50437	7.59517	7.54418	7.49248	7.52805
ENSG00000069345	DNAJA2	6.97806	6.9903	7.03299	6.94418	6.93675	6.94574
ENSG00000069424	KCNAB2	6.6672	6.74569	6.57953	6.38019	6.71652	6.63008
ENSG00000069493	CLEC2D	1.71058	1.69741	1.71509	1.723	1.70537	1.68488
ENSG00000069509	FUNDC1	4.57349	4.57637	4.74805	4.67097	4.65044	4.68419
ENSG00000069667	RORA	5.67091	5.74923	5.78327	5.73275	5.65896	5.70402
ENSG00000069849	ATP1B3	6.74437	6.67948	6.80247	6.83145	6.75169	6.70049
ENSG00000069869	NEDD4	2.30286	2.5756	1.89247	1.42128	2.06118	2.12531
ENSG00000069943	PIGB	1.84638	1.97485	1.70513	1.62531	1.97894	1.87904
ENSG00000069956	MAPK6	8.26562	8.30084	8.38899	8.36336	8.17984	8.2381	0.155602	0.00104799
ENSG00000069966	GNB5	6.70103	6.77726	6.6316	6.71214	6.7422	6.72074
ENSG00000069974	RAB27A	1.69524	1.8559	1.52986	1.57078	1.60536	1.72058
ENSG00000069998	HDHD5	5.2907	5.23686	5.24427	5.29718	5.24939	5.28389
ENSG00000070010	UFD1	5.44845	5.39342	5.40646	5.41536	5.43264	5.40266
ENSG00000070018	LRP6	5.91858	5.91421	6.01096	6.12715	6.04315	6.02543
ENSG00000070047	PHRF1	5.91913	5.95324	5.92662	5.95393	6.00267	5.96159
ENSG00000070061	ELP1	7.54269	7.51086	7.5072	7.50664	7.5841	7.5765
ENSG00000070081	NUCB2	4.98281	4.94945	5.03689	5.06649	4.97313	5.02126
ENSG00000070087	PFN2	8.89672	8.87497	8.92295	8.84532	8.85643	8.82294
ENSG00000070159	PTPN3	4.33454	4.2562	4.18431	4.7798	4.44709	4.43301
ENSG00000070182	SPTB	3.25017	3.3783	3.35854	3.63129	3.57844	3.70512
ENSG00000070214	SLC44A1	4.94602	4.88855	4.88624	4.79838	4.80496	4.83023
ENSG00000070269	TMEM260	4.93246	4.98345	5.03292	5.03495	5.04507	5.15692
ENSG00000070366	SMG6	6.20898	6.26598	6.1795	6.21594	6.17955	6.19839
ENSG00000070367	EXOC5	7.53212	7.52465	7.60316	7.57625	7.52846	7.57101
ENSG00000070371	CLTCL1	4.12442	4.07043	4.15074	4.23749	4.15519	4.12202
ENSG00000070404	FSTL3	3.20936	3.02193	2.93259	2.86155	2.83092	3.06529
ENSG00000070413	DGCR2	7.40991	7.45823	7.37602	7.46925	7.42214	7.43341
ENSG00000070423	RNF126	5.03146	5.04485	4.89832	4.97905	5.03266	5.1273
ENSG00000070444	MNT	6.11676	6.16458	6.18847	6.25249	6.20239	6.13985
ENSG00000070476	ZXDC	4.77843	4.90046	4.75229	4.88597	4.88429	4.79299
ENSG00000070495	JMJD6	6.16651	6.0686	6.16093	6.19632	6.23622	6.21804
ENSG00000070501	POLB	5.21877	5.19233	5.45597	5.55767	5.19021	5.29652	0.234173	0.00609069
ENSG00000070540	WIPI1	3.2641	3.44489	2.65559	2.54695	3.1224	3.08596	-0.498723	0.00190695
ENSG00000070601	FRMPD1	4.22665	4.71953	2.45013	2.16466	3.65548	3.53259	-1.42427	1.10876e-11	0.864921	0.000106004
ENSG00000070610	GBA2	7.15409	7.1262	7.11715	7.02175	7.18901	7.13166
ENSG00000070614	NDST1	7.61333	7.59659	7.59837	7.7293	7.63272	7.61034
ENSG00000070669	ASNS	1.99158	1.76152	2.0425	2.15233	2.09628	2.25269
ENSG00000070718	AP3M2	5.80914	5.80014	5.896	5.91098	5.77689	5.82682
ENSG00000070729	CNGB1	7.07408	7.10679	7.21116	7.14674	7.19648	7.16423
ENSG00000070748	CHAT	4.51936	4.56344	4.29644	4.1389	4.58244	4.58236	-0.334413	0.000941658
ENSG00000070756	PABPC1	9.08684	9.10862	8.92141	8.89752	8.95783	9.01246
ENSG00000070761	CFAP20	5.92845	5.96766	5.98674	5.92433	5.92396	5.92572
ENSG00000070770	CSNK2A2	6.52659	6.51875	6.55129	6.51064	6.4977	6.55235
ENSG00000070778	PTPN21	4.90882	4.82913	4.68858	4.7798	4.735	4.76655
ENSG00000070785	EIF2B3	4.91931	4.84236	4.8912	4.67456	4.86979	4.79194
ENSG00000070808	CAMK2A	3.99365	3.93182	4.10787	4.32611	4.11404	4.22192
ENSG00000070814	TCOF1	6.25045	6.16228	6.14466	6.19907	6.29216	6.24165
ENSG00000070831	CDC42	2.43493	2.35787	2.53417	2.36309	2.65964	2.56403
ENSG00000070882	OSBPL3	3.3661	3.29411	3.97316	4.17286	3.52309	3.65757	0.461993	0.00102328
ENSG00000070886	EPHA8	3.86818	4.01307	3.58604	4.01163	3.83244	3.82886
ENSG00000070950	RAD18	3.09908	2.98958	3.08064	3.03493	2.83872	2.74826
ENSG00000070961	ATP2B1	8.14931	8.29099	7.90383	7.93509	8.08392	8.12255	-0.152902	0.0250074
ENSG00000071051	NCK2	5.6251	5.65392	5.80122	5.85726	5.69304	5.64834
ENSG00000071054	MAP4K4	8.70359	8.67462	8.7698	8.88202	8.73602	8.74098
ENSG00000071073	MGAT4A	6.1607	6.20869	5.88832	5.67145	6.12801	6.14026	-0.319215	0.000200669
ENSG00000071082	RPL31	7.48458	7.44338	7.44997	7.3725	7.3466	7.28315
ENSG00000071127	WDR1	7.06367	7.15482	6.84593	6.85858	7.02279	7.01947	-0.143486	0.0182951
ENSG00000071189	SNX13	6.03052	5.99754	6.05578	5.96101	6.06158	6.13117
ENSG00000071205	ARHGAP10	2.04499	1.92596	1.39375	1.38662	1.6355	1.70284
ENSG00000071242	RPS6KA2	6.6334	6.68086	6.79426	6.80463	6.82888	6.84269			-0.16486	0.00457257
ENSG00000071243	ING3	3.99156	3.91155	3.89967	3.82363	3.85182	3.79995
ENSG00000071246	VASH1	6.53667	6.54681	6.58021	6.73453	6.58543	6.54303
ENSG00000071462	BUD23	4.83551	4.83328	4.78045	4.70301	4.76734	4.73198
ENSG00000071537	SEL1L	7.07791	7.09716	7.06732	7.10138	7.01636	7.05923
ENSG00000071539	TRIP13	2.388	2.30149	2.30588	2.10195	2.12631	2.02894
ENSG00000071553	ATP6AP1	8.10581	8.17032	8.09737	8.08184	8.14824	8.10504
ENSG00000071564	TCF3	5.535	5.42511	5.47772	5.5479	5.54488	5.4776
ENSG00000071575	TRIB2	7.85018	7.92405	7.86707	7.92358	7.7924	7.80426
ENSG00000071626	DAZAP1	6.21302	6.23182	6.31388	6.33615	6.28029	6.21921
ENSG00000071655	MBD3	5.80378	5.74306	5.69569	5.78791	5.82313	5.78844
ENSG00000071794	HLTF	6.87844	6.84026	6.86703	6.84986	6.88907	6.90049
ENSG00000071859	FAM50A	5.86647	5.8929	5.90147	5.82559	5.88873	5.85269
ENSG00000071889	FAM3A	4.76503	4.78268	4.67588	4.67097	4.76734	4.6988
ENSG00000071894	CPSF1	6.64924	6.64591	6.65007	6.62804	6.72004	6.66829
ENSG00000071994	PDCD2	5.94097	5.98155	5.9821	5.85631	5.80766	5.84412
ENSG00000072041	SLC6A15	7.89065	7.77391	7.61693	7.38649	7.77279	7.77219	-0.226103	0.00610557
ENSG00000072042	RDH11	6.76487	6.73752	6.83568	6.81884	6.77895	6.78537
ENSG00000072062	PRKACA	7.8316	7.86792	7.68642	7.68203	7.79549	7.76339
ENSG00000072071	ADGRL1	8.32486	8.33167	8.33785	8.46735	8.44078	8.38168
ENSG00000072110	ACTN1	5.18485	5.30058	4.96927	4.98948	5.16512	5.1931
ENSG00000072121	ZFYVE26	5.59167	5.58768	5.61214	5.71121	5.70871	5.61613
ENSG00000072133	RPS6KA6	5.03502	5.00715	5.09578	5.137	5.07342	5.10468
ENSG00000072134	EPN2	6.42138	6.39789	6.3312	6.41672	6.37734	6.38272
ENSG00000072135	PTPN18	4.71457	4.69603	4.33815	4.39137	4.58012	4.53176
ENSG00000072182	ASIC4	8.38086	8.43083	8.26014	8.25999	8.46211	8.39105	-0.145104	0.003844
ENSG00000072195	SPEG	6.05476	6.03369	6.02681	6.00766	6.14749	6.03255
ENSG00000072210	ALDH3A2	6.37039	6.37075	6.17589	6.20281	6.29169	6.33457
ENSG00000072274	TFRC	5.89807	5.99717	6.02531	6.07695	5.90243	5.91854
ENSG00000072310	SREBF1	4.95087	4.93408	4.85334	4.98602	5.03493	4.88041
ENSG00000072315	TRPC5	3.31014	3.31799	3.17754	3.04385	3.26032	3.3791
ENSG00000072364	AFF4	8.16424	8.18962	8.23628	8.26537	8.18692	8.23694
ENSG00000072401	UBE2D1	5.96222	5.9879	6.05209	6.05725	5.99164	5.93667
ENSG00000072415	PALS1	3.17291	3.16311	2.78188	2.60539	2.8821	3.05833
ENSG00000072422	RHOBTB1	4.81851	4.7497	5.08333	5.0995	4.8442	4.88631	0.19829	0.0142786
ENSG00000072501	SMC1A	7.91431	7.89427	7.85712	7.91464	7.94378	7.94554
ENSG00000072506	HSD17B10	5.23786	5.33493	5.18544	5.16129	5.23913	5.20811
ENSG00000072518	MARK2	6.26286	6.27516	6.18578	6.21792	6.31864	6.2922
ENSG00000072571	HMMR	1.74077	1.47753	1.20153	1.2076	1.40297	1.65751
ENSG00000072609	CHFR	5.37534	5.41296	5.35878	5.48254	5.44077	5.35802
ENSG00000072657	TRHDE	2.87236	3.15517	2.92402	2.81017	2.97697	3.09958
ENSG00000072682	P4HA2	3.02535	3.10114	2.97883	3.06373	3.03239	3.18512
ENSG00000072736	NFATC3	3.76176	3.79045	3.84739	3.7451	3.88105	3.69842
ENSG00000072756	TRNT1	5.01817	4.91776	5.10954	4.93056	5.01672	5.07654
ENSG00000072778	ACADVL	6.3846	6.30505	6.33605	6.21323	6.43803	6.29849
ENSG00000072786	STK10	4.302	4.14042	4.36847	4.47952	4.35045	4.43031
ENSG00000072803	FBXW11	7.46822	7.50723	7.43657	7.32296	7.43655	7.47939
ENSG00000072832	CRMP1	10.3835	10.3929	10.4717	10.5959	10.4176	10.3927
ENSG00000072840	EVC	1.94045	1.84936	1.43052	1.06584	1.8716	2.20308	-0.979705	0.00228875
ENSG00000072849	DERL2	5.6591	5.6721	5.6516	5.6276	5.55596	5.76299
ENSG00000072952	IRAG1	2.08477	1.82956	1.92718	2.0184	1.82004	1.94088
ENSG00000072954	TMEM38A	4.66557	4.61641	4.58028	4.51846	4.76666	4.72101
ENSG00000072958	AP1M1	7.11692	7.18549	7.11503	7.21488	7.13702	7.10003
ENSG00000073008	PVR	5.26755	5.30596	5.18947	5.27981	5.33867	5.16827
ENSG00000073050	XRCC1	5.09615	5.06475	5.06542	4.9615	5.00002	4.9969
ENSG00000073060	SCARB1	4.77965	4.84072	4.68985	4.64774	4.72942	4.69432
ENSG00000073111	MCM2	3.81832	3.70608	3.50793	3.51417	3.43157	3.40127			0.2877	0.0370854
ENSG00000073150	PANX2	4.44412	4.44914	4.31867	4.40702	4.48068	4.43971
ENSG00000073169	SELENOO	3.96729	3.93799	3.92136	3.90425	3.9947	3.92571
ENSG00000073331	ALPK1	2.14998	1.76847	2.62155	3.11121	2.24053	2.14515	0.638191	0.0177326
ENSG00000073417	PDE8A	2.99226	3.02773	3.03163	3.08334	3.01873	2.94217
ENSG00000073464	CLCN4	7.54117	7.56188	7.5657	7.68925	7.55886	7.57665
ENSG00000073536	NLE1	5.16458	5.16494	5.38242	5.42008	5.30671	5.29281
ENSG00000073578	SDHA	2.59226	2.60308	2.53698	2.27489	2.35364	2.41946
ENSG00000073584	SMARCE1	5.02483	5.05625	5.11284	5.14531	5.04619	5.01408
ENSG00000073605	GSDMB	2.71901	2.51077	2.75073	2.84121	2.94603	2.66367
ENSG00000073614	KDM5A	5.89472	5.84768	5.89408	6.0448	5.90583	5.91709
ENSG00000073670	ADAM11	6.83113	6.69848	6.4385	6.39313	6.79289	6.74071	-0.334348	2.26425e-07
ENSG00000073711	PPP2R3A	5.99938	5.94713	6.19405	6.37335	6.05908	6.0827	0.176163	0.0370332
ENSG00000073712	FERMT2	5.96542	5.87892	5.72774	5.63574	5.76092	5.88844
ENSG00000073792	IGF2BP2	7.08246	7.13412	6.9448	6.9418	7.0478	7.00529
ENSG00000073803	MAP3K13	6.02695	6.05587	6.04594	6.1467	6.00988	5.99978
ENSG00000073849	ST6GAL1	6.59448	6.53819	6.43436	6.5715	6.59236	6.58176
ENSG00000073910	FRY	7.21586	7.20131	7.21039	7.40911	7.26146	7.24018
ENSG00000073921	PICALM	7.64918	7.63524	7.70943	7.64586	7.61921	7.63511
ENSG00000073969	NSF	7.82037	7.84437	7.85634	7.80343	7.7934	7.87725
ENSG00000074047	GLI2	3.43235	3.28686	2.70144	1.87575	2.99335	2.94217
ENSG00000074054	CLASP1	8.30883	8.30824	8.28628	8.37992	8.36455	8.37906
ENSG00000074071	MRPS34	5.47151	5.33785	5.44665	5.25265	5.34552	5.32071
ENSG00000074181	NOTCH3	3.63486	3.30371	3.26326	2.87661	2.88963	2.89608			0.513323	0.0279193
ENSG00000074201	CLNS1A	5.76176	5.74879	5.7051	5.52099	5.67211	5.65181
ENSG00000074211	PPP2R2C	7.43706	7.44379	7.51337	7.4739	7.47331	7.49139
ENSG00000074266	EED	4.2452	4.1471	4.35419	4.21198	4.15415	4.17284
ENSG00000074317	SNCB	5.20259	5.24186	5.27703	5.01069	5.13643	5.20654
ENSG00000074319	TSG101	6.50824	6.48143	6.56255	6.5056	6.46576	6.49553
ENSG00000074356	NCBP3	7.14671	7.15184	7.21774	7.30891	7.1885	7.18034
ENSG00000074416	MGLL	3.30846	3.21999	2.77475	2.42246	3.27763	3.21045	-0.643311	0.000527323
ENSG00000074582	BCS1L	4.68252	4.65442	4.7093	4.70019	4.79364	4.75476
ENSG00000074590	NUAK1	5.54287	5.82369	5.32093	5.23717	5.6681	5.74143	-0.383364	0.000579743
ENSG00000074603	DPP8	5.80438	5.75142	5.78446	5.80605	5.8146	5.78423
ENSG00000074621	SLC24A1	1.7507	1.80948	1.51282	1.30732	1.77201	1.56235
ENSG00000074657	ZNF532	6.72483	6.72306	6.77191	6.84715	6.87398	6.86305
ENSG00000074695	LMAN1	5.27874	5.21413	5.26647	5.26367	5.39877	5.47302
ENSG00000074696	HACD3	8.73861	8.70074	8.7748	8.7017	8.6925	8.71397
ENSG00000074706	IPCEF1	3.80647	3.93953	3.79783	3.67503	3.85439	3.98562
ENSG00000074755	ZZEF1	6.45288	6.49773	6.45085	6.59008	6.59888	6.57202
ENSG00000074800	ENO1	8.76652	8.7328	8.68423	8.60495	8.69841	8.67057
ENSG00000074803	SLC12A1	2.32296	2.19202	2.01048	2.02292	2.87201	2.75688	-0.922857	1.14269e-06	-0.583429	0.00589673
ENSG00000074842	MYDGF	4.69285	4.57439	4.63578	4.48034	4.57857	4.37398
ENSG00000074855	ANO8	5.61359	5.52698	5.62938	5.77791	5.62481	5.57953
ENSG00000074935	TUBE1	4.6162	4.42185	4.61729	4.67528	4.66439	4.60283
ENSG00000074964	ARHGEF10L	6.88212	6.91947	6.7947	6.69064	6.9319	6.85705
ENSG00000075035	WSCD2	5.30551	5.33669	5.69033	5.44934	5.45689	5.37142
ENSG00000075043	KCNQ2	8.32122	8.31344	8.24415	8.36909	8.33621	8.27101
ENSG00000075089	ACTR6	4.94332	4.99683	5.04679	5.07141	4.88931	5.01678
ENSG00000075142	SRI	6.62583	6.5911	6.52851	6.42933	6.52009	6.50867
ENSG00000075151	EIF4G3	8.43693	8.3792	8.42801	8.46034	8.43912	8.4552
ENSG00000075188	NUP37	1.80411	1.89453	1.94423	1.71184	1.82004	1.781
ENSG00000075213	SEMA3A	5.16967	5.32082	5.31234	5.52458	5.2702	5.28315
ENSG00000075223	SEMA3C	5.97656	6.26966	5.49987	5.01977	5.83129	5.88353
ENSG00000075234	TTC38	2.34606	2.10684	2.26914	2.26347	2.34272	2.35845
ENSG00000075239	ACAT1	5.7885	5.83325	5.78475	5.72999	5.74407	5.81758
ENSG00000075240	GRAMD4	5.4055	5.32377	5.4619	5.50654	5.45689	5.37001
ENSG00000075292	ZNF638	7.85061	7.76482	7.85656	7.85829	7.82424	7.87006
ENSG00000075303	SLC25A40	4.56648	4.57835	4.54089	4.56104	4.49719	4.62066
ENSG00000075336	TIMM21	3.50012	3.41862	3.45835	3.48006	3.5534	3.57709
ENSG00000075340	ADD2	9.25472	9.26903	9.23321	9.33414	9.3086	9.31456
ENSG00000075391	RASAL2	7.73934	7.73873	7.83743	7.88949	7.83353	7.85897
ENSG00000075399	VPS9D1	5.18027	5.159	5.19882	5.14064	5.27882	5.07223
ENSG00000075407	ZNF37A	4.63641	4.51467	5.06688	4.98602	5.07617	5.01228			-0.467173	2.51138e-07
ENSG00000075413	MARK3	7.2891	7.27576	7.36468	7.37128	7.33482	7.29947
ENSG00000075415	SLC25A3	8.20853	8.23046	8.17598	8.17541	8.16099	8.15757
ENSG00000075420	FNDC3B	3.82067	3.86043	3.18473	2.97087	3.56597	3.49958	-0.429209	0.00208569
ENSG00000075426	FOSL2	1.27449	1.22813	1.6594	1.75595	1.46471	1.35083
ENSG00000075429	CACNG5	5.02227	4.6675	5.16195	5.62946	5.45985	5.40197
ENSG00000075461	CACNG4	8.31684	8.31307	8.37167	8.42293	8.37273	8.33449
ENSG00000075539	FRYL	6.08818	6.13934	6.03752	6.13396	6.04567	6.11659
ENSG00000075568	TMEM131	6.39294	6.44637	6.35669	6.35038	6.37176	6.36097
ENSG00000075618	FSCN1	8.68227	8.7116	8.63635	8.72278	8.65805	8.59189
ENSG00000075624	ACTB	11.2174	11.285	11.1594	11.1884	11.2173	11.1592
ENSG00000075702	WDR62	2.58117	2.52725	2.51718	2.36665	2.54364	2.73086
ENSG00000075711	DLG1	5.48086	5.49225	5.36828	5.30694	5.46447	5.52947
ENSG00000075785	RAB7A	8.21409	8.23227	8.20457	8.15952	8.21107	8.20609
ENSG00000075826	SEC31B	3.84983	3.85391	4.22847	4.20504	4.2682	4.15338			-0.346655	0.00269415
ENSG00000075856	SART3	6.23882	6.21729	6.24632	6.23092	6.25842	6.2266
ENSG00000075891	PAX2	4.30031	3.8588	5.1751	5.22398	4.45387	4.51025	0.697678	2.84398e-06
ENSG00000075914	EXOSC7	4.20063	4.13639	4.20833	4.03196	4.11189	3.98195
ENSG00000075945	KIFAP3	7.96688	7.91429	7.96057	7.95156	7.87209	7.88329
ENSG00000075975	MKRN2	5.28345	5.29818	5.27787	5.24251	5.24549	5.28613
ENSG00000076003	MCM6	3.69778	3.56551	3.48626	3.48825	3.3862	3.48668
ENSG00000076043	REXO2	3.90975	3.79726	3.88098	3.61642	3.75218	3.70957
ENSG00000076053	RBM7	4.56508	4.60578	4.65791	4.59407	4.51026	4.54053
ENSG00000076067	RBMS2	2.91492	2.67512	2.77237	2.79703	2.67714	2.76545
ENSG00000076108	BAZ2A	7.82184	7.82502	7.79812	7.86436	7.86639	7.83499
ENSG00000076201	PTPN23	6.3856	6.411	6.35868	6.3542	6.39088	6.40928
ENSG00000076242	MLH1	5.76145	5.80564	5.8021	5.71819	5.7186	5.76619
ENSG00000076248	UNG	5.01559	4.98494	4.92916	4.82321	5.01385	4.92508
ENSG00000076321	KLHL20	5.1821	5.19427	5.18365	5.20372	5.13168	5.20968
ENSG00000076344	RGS11	4.53954	4.45346	3.57377	3.40412	4.42569	4.19996	-0.852973	2.89867e-11
ENSG00000076351	SLC46A1	3.68231	3.66198	3.6196	3.60591	3.75218	3.64601
ENSG00000076356	PLXNA2	5.83794	5.9146	6.10612	6.18199	5.99833	5.95973
ENSG00000076382	SPAG5	3.10102	3.04501	3.20786	3.16127	3.18284	3.12312
ENSG00000076513	ANKRD13A	6.45725	6.56663	6.3314	6.18628	6.44187	6.42998
ENSG00000076554	TPD52	6.45895	6.43904	6.48147	6.27517	6.28148	6.34783
ENSG00000076555	ACACB	1.71058	1.61498	1.11383	1.12591	1.53675	1.68488	-0.557349	0.0318808
ENSG00000076604	TRAF4	6.25395	6.249	6.29261	6.27942	6.2487	6.22854
ENSG00000076641	PAG1	6.84915	6.92025	6.82896	6.89894	6.87966	6.92819
ENSG00000076650	GPATCH1	4.16767	4.25248	4.29228	4.36935	4.22127	4.2573
ENSG00000076685	NT5C2	7.86475	7.7914	7.99932	7.93869	7.86583	7.88255
ENSG00000076706	MCAM	3.59133	3.45138	2.95168	2.23648	3.02785	2.92697
ENSG00000076716	GPC4	2.48336	2.23781	2.16391	1.45512	1.48471	1.18184			1.21541	0.00508017
ENSG00000076826	CAMSAP3	6.6116	6.56014	6.69073	6.81297	6.7295	6.62773
ENSG00000076864	RAP1GAP	5.66666	5.60283	5.575	5.59951	5.7413	5.71899
ENSG00000076924	XAB2	5.39288	5.51979	5.35997	5.40544	5.4132	5.41156
ENSG00000076928	ARHGEF1	4.76319	4.67399	4.70243	4.68886	4.80629	4.79299
ENSG00000076984	MAP2K7	5.92023	5.89885	5.8828	5.9198	5.95954	5.85971
ENSG00000077044	DGKD	6.816	6.85971	6.85455	6.95235	6.87855	6.92748
ENSG00000077063	CTTNBP2	5.16179	5.0527	5.34319	5.52099	5.27307	5.21985
ENSG00000077080	ACTL6B	6.42565	6.42013	6.53538	6.61799	6.48638	6.40071
ENSG00000077097	TOP2B	8.45947	8.44825	8.59987	8.72746	8.46825	8.45892	0.182091	0.00271966
ENSG00000077147	TM9SF3	8.01355	7.99539	7.97988	7.96234	7.98927	8.04624
ENSG00000077152	UBE2T	4.30957	4.25124	4.44533	4.44541	4.31178	4.43166
ENSG00000077157	PPP1R12B	6.67047	6.63216	6.61706	6.57381	6.61466	6.62802
ENSG00000077232	DNAJC10	6.75103	6.74194	6.71219	6.71721	6.73369	6.74748
ENSG00000077235	GTF3C1	7.47442	7.4968	7.45954	7.49713	7.49628	7.50168
ENSG00000077238	IL4R	4.12538	4.45454	4.27133	3.92009	4.40746	4.32988
ENSG00000077254	USP33	7.70808	7.72785	7.81052	7.86255	7.69791	7.73272	0.107681	0.049063
ENSG00000077264	PAK3	7.82287	7.91144	7.75875	7.57432	7.77423	7.7933
ENSG00000077279	DCX	10.407	10.3724	10.5244	10.7165	10.4873	10.4908
ENSG00000077312	SNRPA	4.9664	4.86443	4.9329	4.89709	4.95292	4.86454
ENSG00000077348	EXOSC5	3.82185	3.97902	3.80951	3.88575	3.74113	3.82066
ENSG00000077380	DYNC1I2	8.13405	8.09162	8.17503	8.19551	8.10184	8.11817
ENSG00000077454	LRCH4	3.39011	3.31087	3.36805	3.38494	3.49541	3.56241
ENSG00000077458	FAM76B	4.67146	4.67306	4.98892	5.0533	4.88555	4.92029			-0.197638	0.0365998
ENSG00000077463	SIRT6	4.07984	3.99688	4.05784	4.17082	4.06283	3.97458
ENSG00000077514	POLD3	3.98736	3.7436	4.06954	3.96776	3.79153	3.91996
ENSG00000077549	CAPZB	7.65059	7.63524	7.57282	7.52608	7.57703	7.59104
ENSG00000077585	GPR137B	1.61056	1.69741	1.66455	1.88074	1.71104	1.57215
ENSG00000077616	NAALAD2	4.81556	4.42844	4.80165	4.53279	4.82863	4.8715
ENSG00000077684	JADE1	4.69542	4.58722	4.54788	4.42847	4.64896	4.53678
ENSG00000077721	UBE2A	6.30263	6.28731	6.28113	6.19907	6.22956	6.21843
ENSG00000077782	FGFR1	6.91477	6.85666	7.04933	7.06568	6.90725	6.88534	0.147621	0.00491458
ENSG00000077942	FBLN1	2.39435	2.30627	2.00237	2.06297	2.12205	2.20308
ENSG00000078018	MAP2	11.1376	11.1542	11.2009	11.2414	11.1625	11.217
ENSG00000078043	PIAS2	5.19261	5.15966	5.13622	5.22398	5.27307	5.16908
ENSG00000078053	AMPH	6.41359	6.4801	6.55042	6.58551	6.46723	6.49938
ENSG00000078061	ARAF	4.03384	3.95485	3.98659	3.8645	4.08484	3.95035
ENSG00000078070	MCCC1	4.30115	4.33087	4.29561	4.29842	4.34772	4.40859
ENSG00000078114	NEBL	7.45851	7.50502	7.44408	7.32673	7.43922	7.49316
ENSG00000078124	ACER3	4.36878	4.46741	4.41507	4.47293	4.46566	4.42896
ENSG00000078140	UBE2K	7.80616	7.71397	7.80899	7.80548	7.72646	7.7912
ENSG00000078142	PIK3C3	6.10665	6.01737	6.0675	5.96601	6.06878	6.02007
ENSG00000078177	N4BP2	6.32999	6.38212	6.4987	6.51325	6.39198	6.46921
ENSG00000078237	TIGAR	3.59409	3.67313	3.61694	3.6779	3.54707	3.64833
ENSG00000078246	TULP3	3.72824	3.63941	3.7183	3.72582	3.74529	3.82476
ENSG00000078269	SYNJ2	2.90161	2.93502	2.22448	1.58918	2.86948	2.94217	-1.06649	0.00015285
ENSG00000078295	ADCY2	3.63753	3.76287	3.25132	2.84887	3.24476	3.21983
ENSG00000078304	PPP2R5C	7.42752	7.48906	7.3894	7.31618	7.38192	7.40266
ENSG00000078369	GNB1	9.93547	9.95548	9.96058	9.9915	9.93919	9.94522
ENSG00000078403	MLLT10	5.84953	5.79121	5.91963	5.85314	5.85134	5.76352
ENSG00000078487	ZCWPW1	1.81834	1.82956	1.9942	1.90543	1.93113	2.00742
ENSG00000078549	ADCYAP1R1	7.36871	7.27225	7.27971	7.36418	7.43997	7.44512
ENSG00000078618	NRDC	7.62308	7.60377	7.5788	7.61278	7.63524	7.64385
ENSG00000078668	VDAC3	7.29674	7.22234	7.34636	7.27604	7.25152	7.23421
ENSG00000078674	PCM1	8.09221	8.08598	8.18576	8.27048	8.14071	8.1674
ENSG00000078687	TNRC6C	6.12728	6.09268	6.16798	6.50237	6.28623	6.2645
ENSG00000078699	CBFA2T2	6.18972	6.24869	6.26085	6.41951	6.25235	6.21491
ENSG00000078725	BRINP1	7.41382	7.38126	7.96475	8.23025	7.621	7.61168	0.466212	1.57334e-07
ENSG00000078747	ITCH	4.47064	4.33673	4.45056	4.37555	4.29204	4.31827
ENSG00000078804	TP53INP2	6.57959	6.60305	6.59428	6.76268	6.62258	6.62243
ENSG00000078808	SDF4	6.05176	5.98827	5.96498	5.98322	6.04708	6.05282
ENSG00000078902	TOLLIP	5.96728	5.96425	5.78475	5.85028	5.95177	5.91998
ENSG00000078967	UBE2D4	4.10327	3.92561	3.99377	3.99217	3.96771	3.98195
ENSG00000079102	RUNX1T1	6.88141	6.78049	7.17076	7.62445	6.96358	6.92078
ENSG00000079134	THOC1	4.60939	4.52189	4.68098	4.56801	4.59859	4.43971
ENSG00000079150	FKBP7	4.58602	4.48755	4.56314	4.48034	4.44113	4.47149
ENSG00000079156	OSBPL6	5.68003	5.7413	5.66356	5.55025	5.68837	5.76833
ENSG00000079215	SLC1A3	2.56439	2.23279	2.11205	1.61935	1.37466	1.5123			1.17226	0.000923661
ENSG00000079246	XRCC5	8.86801	8.84457	8.9252	8.93256	8.83309	8.86399
ENSG00000079277	MKNK1	5.00319	4.92633	4.92433	4.81215	5.02186	4.95161
ENSG00000079308	TNS1	2.76871	2.83263	2.29927	2.14406	2.57819	2.58354
ENSG00000079313	REXO1	5.95928	5.99458	5.80181	5.86954	5.93551	5.87366
ENSG00000079332	SAR1A	6.46688	6.39957	6.41767	6.35845	6.41519	6.42086
ENSG00000079335	CDC14A	1.97474	1.88817	1.81116	1.88571	1.98363	1.97083
ENSG00000079387	SENP1	5.41801	5.4518	5.44253	5.47802	5.40578	5.50216
ENSG00000079432	CIC	7.74105	7.70946	7.7106	7.65653	7.79724	7.71968
ENSG00000079435	LIPE	3.41529	3.30848	3.56966	3.73687	3.54071	3.51491
ENSG00000079459	FDFT1	8.20283	8.17703	8.1871	8.20412	8.20562	8.22106
ENSG00000079462	PAFAH1B3	6.82322	6.84643	6.94969	7.02175	6.87018	6.78748	0.132733	0.0417736
ENSG00000079482	OPHN1	4.82674	4.73824	4.75531	4.70653	4.79164	4.82306
ENSG00000079616	KIF22	4.99382	4.91228	4.98223	4.85715	4.95651	4.87547
ENSG00000079691	CARMIL1	3.44616	3.52915	2.94323	2.82836	3.47055	3.49185	-0.61528	6.60993e-06
ENSG00000079739	PGM1	4.46085	4.43828	4.26794	4.05752	4.28446	4.31536
ENSG00000079785	DDX1	8.38569	8.30443	8.37575	8.32315	8.28905	8.32908
ENSG00000079805	DNM2	6.47943	6.48116	6.4002	6.42186	6.49153	6.46789
ENSG00000079819	EPB41L2	3.43081	3.27227	3.26496	3.2352	3.34484	3.32504
ENSG00000079841	RIMS1	6.54543	6.55336	6.58259	6.63378	6.59869	6.62626
ENSG00000079950	STX7	8.05501	8.04328	8.0696	8.03757	8.02671	8.03731
ENSG00000079974	RABL2B	5.33302	5.27274	5.52417	5.55299	5.47909	5.42514
ENSG00000079999	KEAP1	6.01568	6.01225	5.92555	5.90824	6.02191	5.9362
ENSG00000080189	SLC35C2	5.26712	5.25182	5.11896	5.09575	5.25086	5.1626
ENSG00000080200	CRYBG3	4.46914	4.53009	4.53809	4.1698	4.55904	4.58841
ENSG00000080224	EPHA6	3.3661	3.32508	3.54192	4.30956	3.73	3.72063
ENSG00000080298	RFX3	6.24651	6.21315	6.28427	6.31165	6.32282	6.30585
ENSG00000080345	RIF1	6.2546	6.18745	6.19316	6.22749	6.17623	6.2592
ENSG00000080371	RAB21	6.52461	6.54149	6.49852	6.51024	6.55697	6.55018
ENSG00000080493	SLC4A4	3.73326	3.70064	3.38532	3.03269	3.57844	3.59883
ENSG00000080503	SMARCA2	5.88235	5.73909	5.94368	5.94502	5.71402	5.8088
ENSG00000080546	SESN1	4.76012	4.79039	4.74318	4.73367	4.7012	4.74937
ENSG00000080561	MID2	4.92535	4.93331	4.87573	5.0158	4.92391	4.94408
ENSG00000080573	COL5A3	1.65352	1.72625	0.971402	0.518305	0.954457	1.06173
ENSG00000080603	SRCAP	2.7341	2.82598	2.75315	2.72673	2.68292	2.86451
ENSG00000080608	PUM3	4.06897	4.02907	4.06954	3.94531	3.98303	4.14025
ENSG00000080644	CHRNA3	8.31391	8.52291	8.30939	8.01944	8.3973	8.4454
ENSG00000080802	CNOT4	5.58925	5.59893	5.58216	5.61194	5.6116	5.60004
ENSG00000080815	PSEN1	6.39552	6.40293	6.3557	6.30122	6.36997	6.35566
ENSG00000080819	CPOX	3.96835	3.89894	3.9948	3.87704	4.01204	3.95411
ENSG00000080822	CLDND1	6.00923	5.9189	5.97279	5.92795	5.90243	5.9815
ENSG00000080823	MOK	4.02568	3.87499	4.16262	4.24137	4.05393	4.01467
ENSG00000080824	HSP90AA1	11.2565	11.2183	11.2236	11.1733	11.2298	11.2852
ENSG00000080839	RBL1	2.48633	2.28704	2.59481	2.47949	2.36448	2.32405
ENSG00000080845	DLGAP4	7.67417	7.65472	7.84547	7.95334	7.80514	7.79644
ENSG00000080854	IGSF9B	7.70433	7.70335	7.31014	7.24783	7.55097	7.5323	-0.247711	1.55007e-08	0.132914	0.0091968
ENSG00000081014	AP4E1	4.60187	4.62792	4.67013	4.62413	4.60775	4.68193
ENSG00000081019	RSBN1	6.26762	6.34657	6.36582	6.50135	6.32651	6.2297
ENSG00000081026	MAGI3	7.42877	7.29935	7.39861	7.60517	7.35783	7.36667
ENSG00000081059	TCF7	2.65438	2.52725	2.73367	2.6293	2.49843	2.50383
ENSG00000081087	OSTM1	6.28651	6.37132	6.20227	6.19306	6.27575	6.37154
ENSG00000081138	CDH7	6.41125	6.38664	6.18444	6.1903	6.37288	6.39347	-0.175768	0.00136089
ENSG00000081148	IMPG2	3.00683	2.79909	3.09216	3.08551	3.07039	3.11308
ENSG00000081154	PCNP	7.2438	7.23683	7.26166	7.18127	7.198	7.24803
ENSG00000081177	EXD2	5.57814	5.54075	5.54946	5.52219	5.48489	5.56242
ENSG00000081181	ARG2	5.72289	5.72218	5.9397	5.90701	5.76774	5.80568
ENSG00000081189	MEF2C	4.70758	4.54636	4.70993	5.1618	4.73917	4.67853
ENSG00000081307	UBA5	6.05976	6.0484	5.98004	5.92282	5.97524	5.93762
ENSG00000081377	CDC14B	3.76666	3.91469	3.84625	4.08155	3.82983	3.83701
ENSG00000081386	ZNF510	5.62342	5.62884	5.81808	5.76414	5.5763	5.66562	0.132284	0.0449422
ENSG00000081665	ZNF506	5.10826	5.13903	5.39759	5.42947	5.24696	5.26286
ENSG00000081692	JMJD4	4.19791	4.08721	4.04801	4.07612	4.19419	4.14519
ENSG00000081721	DUSP12	4.87405	4.8258	5.05418	5.02766	4.87105	4.84849
ENSG00000081760	AACS	5.55177	5.58719	5.57226	5.59686	5.58095	5.56549
ENSG00000081791	DELE1	6.03307	6.04088	6.06506	6.01845	6.10773	6.09932
ENSG00000081803	CADPS2	4.39591	4.62696	4.19147	4.01163	4.36492	4.48193
ENSG00000081818	PCDHB4	1.74574	1.72625	1.73483	2.30117	1.8512	1.77252
ENSG00000081842	PCDHA6	4.14527	4.09414	0.70749	0.721073	1.98363	2.21565	-2.31235	1.50869e-25	2.29146	1.15593e-43
ENSG00000081853	PCDHGA2	2.68318	2.67881	1.47225	2.09767	1.92138	2.05714
ENSG00000081870	IFT25	3.8784	3.80404	3.92887	3.67647	3.87853	3.70066
ENSG00000081913	PHLPP1	3.94692	3.99392	3.98556	4.04979	4.0416	3.98746
ENSG00000082014	SMARCD3	6.72026	6.70687	6.89881	6.89386	6.77692	6.75396	0.117582	0.0215115
ENSG00000082068	WDR70	5.03907	4.91932	5.06201	4.98948	4.99247	4.92125
ENSG00000082146	STRADB	5.6936	5.73022	5.69348	5.60555	5.64273	5.65297
ENSG00000082153	BZW1	7.36356	7.33899	7.47319	7.48305	7.3491	7.36156	0.114074	0.0176792
ENSG00000082196	C1QTNF3	1.71058	1.50276	1.76872	1.8352	1.75563	1.74678
ENSG00000082212	ME2	5.85299	5.85871	5.75788	5.55104	5.92243	5.94801	-0.239671	0.0052976
ENSG00000082213	C5orf22	5.91168	6.01042	6.08802	6.08508	5.96726	5.97551
ENSG00000082258	CCNT2	6.6943	6.62858	6.78291	6.77026	6.71051	6.69741
ENSG00000082269	FAM135A	6.39314	6.47427	6.45662	6.28343	6.41866	6.5163
ENSG00000082397	EPB41L3	8.5744	8.55724	8.23341	8.0423	8.35801	8.37162	-0.191651	0.00433668	0.153041	0.0478321
ENSG00000082458	DLG3	6.4826	6.35899	6.65412	6.73815	6.50445	6.51376	0.159235	0.0259124
ENSG00000082482	KCNK2	1.34826	1.46047	2.0425	1.9583	1.64738	1.918
ENSG00000082497	SERTAD4	5.69489	5.53414	5.87809	5.80605	5.68369	5.75924
ENSG00000082512	TRAF5	2.99226	2.72956	2.32554	2.28245	2.78595	2.63122
ENSG00000082515	MRPL22	3.81122	3.90684	3.83487	3.71189	3.81674	3.81447
ENSG00000082516	GEMIN5	5.16272	5.03767	5.05172	5.08011	5.10122	5.06009
ENSG00000082556	OPRK1	2.8425	2.61855	2.44714	2.52162	2.34272	2.25269
ENSG00000082641	NFE2L1	8.31872	8.34481	8.15703	8.16112	8.33179	8.33079	-0.158175	0.000119094
ENSG00000082684	SEMA5B	6.23308	6.17476	6.09256	5.74819	6.32651	6.2758	-0.31791	0.00387534
ENSG00000082701	GSK3B	8.66253	8.64613	8.66	8.73423	8.65759	8.69734
ENSG00000082781	ITGB5	1.97896	1.89453	1.5467	1.00317	0.915682	1.11635			1.24867	0.00536577
ENSG00000082805	ERC1	7.9926	8.05479	7.90668	7.90809	8.06438	8.11135	-0.160606	0.00169734
ENSG00000082898	XPO1	8.26508	8.1798	8.25289	8.21144	8.1455	8.19819
ENSG00000082996	RNF13	4.85002	4.77407	4.82543	4.67528	4.69334	4.7287
ENSG00000083067	TRPM3	5.32349	5.36103	5.81345	5.40284	5.56538	5.56427
ENSG00000083093	PALB2	4.41164	4.37708	4.45651	4.46879	4.36041	4.44772
ENSG00000083097	DOP1A	6.66622	6.72686	6.79529	6.84364	6.7553	6.75826
ENSG00000083099	LYRM2	5.89388	5.91578	5.97901	5.90395	5.82869	5.84362
ENSG00000083123	BCKDHB	4.59224	4.56044	4.51688	4.39312	4.52241	4.54178
ENSG00000083168	KAT6A	7.38204	7.37016	7.41189	7.45311	7.38536	7.38886
ENSG00000083223	TUT7	5.2062	5.21477	5.24728	5.31802	5.19629	5.15854
ENSG00000083290	ULK2	6.3854	6.35986	6.46495	6.62228	6.52754	6.4981
ENSG00000083312	TNPO1	8.80885	8.74061	8.88479	8.89598	8.78747	8.83004
ENSG00000083444	PLOD1	5.13409	5.13769	4.85559	4.72537	5.07617	5.07223	-0.248833	0.00267071
ENSG00000083457	ITGAE	3.74944	3.77328	3.82109	3.64015	3.77131	3.65064
ENSG00000083520	DIS3	6.63708	6.61732	6.68931	6.68655	6.58909	6.61534
ENSG00000083535	PIBF1	4.08475	3.9835	4.1173	4.04979	4.03257	4.01647
ENSG00000083544	TDRD3	4.43183	4.32263	4.38807	4.35059	4.3183	4.35281
ENSG00000083635	NUFIP1	4.44946	4.41964	4.5126	4.43272	4.36582	4.40859
ENSG00000083642	PDS5B	7.03704	7.0259	7.03572	6.96914	7.02179	7.05661
ENSG00000083720	OXCT1	7.26679	7.27698	7.32537	7.19686	7.2956	7.35501
ENSG00000083750	RRAGB	6.0025	5.98193	6.1623	6.16598	6.07071	6.08784
ENSG00000083799	CYLD	6.92686	6.91125	6.89703	6.84012	6.89048	6.92365
ENSG00000083807	SLC27A5	1.64822	1.72625	1.69509	1.57078	1.76111	1.30453
ENSG00000083812	ZNF324	4.70119	4.69238	4.74379	4.76504	4.79565	4.74395
ENSG00000083814	ZNF671	4.13867	4.0072	4.16717	4.22773	4.21729	4.00747
ENSG00000083817	ZNF416	3.55213	3.50646	3.5165	3.47181	3.55813	3.56977
ENSG00000083828	ZNF586	3.91307	3.76113	3.85755	3.80144	3.84152	3.82681
ENSG00000083838	ZNF446	4.16674	4.21227	4.20214	4.17387	4.16452	4.117
ENSG00000083844	ZNF264	5.65415	5.67673	5.57363	5.74717	5.73505	5.72888
ENSG00000083845	RPS5	7.50891	7.54869	7.45388	7.45353	7.4373	7.40197
ENSG00000083857	FAT1	6.72829	6.81887	6.4747	6.35487	6.78249	6.81844	-0.372928	4.92469e-08
ENSG00000083896	YTHDC1	6.74235	6.69256	6.82436	6.80217	6.76112	6.70912
ENSG00000083937	CHMP2B	5.29918	5.22806	5.27997	5.12233	5.22036	5.22608
ENSG00000084070	SMAP2	6.89294	6.88431	6.90576	6.90278	6.89547	6.86977
ENSG00000084072	PPIE	4.58463	4.68505	4.63774	4.60089	4.58167	4.69432
ENSG00000084073	ZMPSTE24	5.64918	5.65907	5.71133	5.55767	5.5646	5.67929
ENSG00000084090	STARD7	7.68027	7.6686	7.69022	7.66134	7.64851	7.63817
ENSG00000084092	NOA1	4.37841	4.3179	4.29893	4.38348	4.24297	4.2573
ENSG00000084093	REST	1.73078	1.6455	0.737141	0.908627	1.27095	1.44987	-0.763772	0.0180982
ENSG00000084112	SSH1	6.22308	6.28761	6.21878	6.30563	6.3492	6.32989
ENSG00000084207	GSTP1	6.51463	6.50996	6.1275	5.93606	6.35215	6.29627	-0.258237	0.00103491
ENSG00000084234	APLP2	8.60896	8.66877	8.56223	8.57814	8.62491	8.63747
ENSG00000084444	FAM234B	7.04021	7.13008	7.08724	7.04832	7.03669	7.07827
ENSG00000084453	SLCO1A2	3.30003	3.12841	3.23062	3.19571	3.26419	3.21045
ENSG00000084463	WBP11	7.11896	7.15747	7.1476	7.12352	7.09072	7.15916
ENSG00000084623	EIF3I	6.54275	6.52697	6.49491	6.44836	6.50812	6.49488
ENSG00000084628	NKAIN1	8.39833	8.37557	8.4428	8.44442	8.39982	8.33593
ENSG00000084652	TXLNA	6.22598	6.19875	6.13193	6.09182	6.25357	6.27467	-0.126918	0.0292854
ENSG00000084676	NCOA1	7.70378	7.74931	7.69746	7.68212	7.71327	7.71526
ENSG00000084693	AGBL5	6.59758	6.57929	6.63275	6.53062	6.54114	6.46921
ENSG00000084710	EFR3B	7.43157	7.49169	7.96123	8.37291	7.70681	7.65586	0.341097	0.0468176
ENSG00000084731	KIF3C	9.71987	9.71332	9.75377	9.83438	9.74734	9.73347
ENSG00000084733	RAB10	8.77653	8.7573	8.79836	8.76361	8.67823	8.70112	0.0809075	0.0496444
ENSG00000084754	HADHA	7.27606	7.24105	7.11103	7.02288	7.12472	7.16605
ENSG00000084764	MAPRE3	8.1143	8.1172	8.09695	8.04744	8.03797	8.01019
ENSG00000084774	CAD	6.69783	6.66954	6.68535	6.61799	6.72705	6.64322
ENSG00000085063	CD59	5.985	5.99939	5.99136	6.05973	5.94788	5.9695
ENSG00000085185	BCORL1	5.93418	5.96463	5.94102	6.00337	5.98902	5.93952
ENSG00000085224	ATRX	8.25449	8.22052	8.31094	8.32869	8.31675	8.37539
ENSG00000085231	AK6	3.48682	3.43618	3.4162	3.22739	3.38087	3.30166
ENSG00000085274	MYNN	5.05368	5.00788	5.08573	5.06321	5.04507	5.05311
ENSG00000085365	SCAMP1	7.93798	7.93335	8.12046	8.06851	7.95533	8.01368
ENSG00000085377	PREP	6.43395	6.47161	6.42888	6.45486	6.43525	6.43905
ENSG00000085382	HACE1	4.14244	4.1471	4.15257	4.04757	4.11511	4.24968
ENSG00000085415	SEH1L	5.47601	5.36734	5.42328	5.46479	5.44418	5.40814
ENSG00000085433	WDR47	7.47946	7.44474	7.53789	7.5924	7.47644	7.51143
ENSG00000085449	WDFY1	5.77367	5.76582	5.71289	5.67684	5.75097	5.75171
ENSG00000085465	OVGP1	1.61056	1.37197	1.70012	1.73957	1.72232	1.64827
ENSG00000085491	SLC25A24	5.51839	5.47376	5.46448	5.46312	5.43092	5.51175
ENSG00000085511	MAP3K4	5.05117	5.07949	5.0527	5.02203	5.13484	5.11142
ENSG00000085514	PILRA	1.68492	1.78227	1.72499	1.87575	1.75013	1.7381
ENSG00000085552	IGSF9	3.1876	2.88153	3.58197	4.0025	3.46048	3.39851
ENSG00000085644	ZNF213	4.91821	4.98867	4.93076	5.00955	5.03719	5.01138
ENSG00000085662	AKR1B1	6.82601	6.83592	6.78675	6.74637	6.74859	6.75584
ENSG00000085719	CPNE3	5.98473	6.01664	6.2122	6.11635	5.97436	5.99341	0.159976	0.016093
ENSG00000085721	RRN3	6.51208	6.48169	6.58378	6.60505	6.52935	6.59174
ENSG00000085733	CTTN	7.0445	7.00177	7.03174	6.96474	7.0798	7.00076
ENSG00000085760	MTIF2	5.77762	5.72174	5.74456	5.67827	5.66664	5.66562
ENSG00000085788	DDHD2	6.40615	6.411	6.59479	6.65486	6.50934	6.48356
ENSG00000085831	TTC39A	3.72321	3.74888	3.25986	2.48605	3.5439	3.48927
ENSG00000085832	EPS15	7.30034	7.29334	7.24466	7.1604	7.28637	7.34343
ENSG00000085871	MGST2	2.49226	2.61855	2.08924	1.86572	2.49515	2.30066
ENSG00000085872	CHERP	6.21817	6.26414	6.2249	6.24936	6.29547	6.25692
ENSG00000085978	ATG16L1	5.59718	5.5649	5.64412	5.57394	5.5417	5.58681
ENSG00000085982	USP40	4.42952	4.21609	4.38417	4.33886	4.3943	4.38236
ENSG00000085998	POMGNT1	6.45269	6.51823	6.3911	6.29259	6.444	6.46329
ENSG00000086015	MAST2	6.59981	6.55914	6.5278	6.53319	6.6422	6.55142
ENSG00000086061	DNAJA1	9.12407	9.07073	9.22843	9.25223	9.13677	9.17669
ENSG00000086062	B4GALT1	2.64909	2.51903	2.56481	2.6084	2.59669	2.48838
ENSG00000086065	CHMP5	6.3744	6.40404	6.4758	6.41886	6.376	6.3862
ENSG00000086102	NFX1	5.8283	5.76321	5.90827	5.81715	5.8587	5.83142
ENSG00000086189	DIMT1	3.99574	3.84736	3.9907	3.87579	3.96534	3.97088
ENSG00000086200	IPO11	4.3403	4.24752	4.27891	4.21396	4.22425	4.29478
ENSG00000086232	EIF2AK1	7.35809	7.34931	7.38824	7.39709	7.32468	7.38365
ENSG00000086289	EPDR1	2.33949	2.34398	1.6799	1.23123	2.0433	2.00018	-0.520553	0.0392055
ENSG00000086300	SNX10	5.618	5.56391	5.54423	5.70419	5.60552	5.67133
ENSG00000086475	SEPHS1	6.6116	6.51591	6.6747	6.57208	6.52493	6.51947
ENSG00000086504	MRPL28	5.60712	5.56191	5.57636	5.49276	5.58598	5.62675
ENSG00000086544	ITPKC	4.13961	4.20332	4.07439	4.04313	4.09789	4.22192
ENSG00000086570	FAT2	3.18028	2.87188	3.02563	3.26222	3.24085	2.98683
ENSG00000086589	RBM22	6.1847	6.2176	6.25596	6.31188	6.14671	6.1542
ENSG00000086598	TMED2	6.93599	6.92842	7.02475	6.93447	6.92077	6.93319
ENSG00000086619	ERO1B	3.6241	3.76635	3.44344	3.29436	3.47889	3.58437
ENSG00000086666	ZFAND6	6.28715	6.33871	6.4127	6.36202	6.32189	6.29664
ENSG00000086712	TXLNG	5.41216	5.41352	5.46928	5.39501	5.36229	5.37981
ENSG00000086717	PPEF1	2.1649	1.91347	1.6594	1.49471	2.01607	2.13857	-0.463532	0.0395406
ENSG00000086758	HUWE1	8.89224	8.90253	8.87954	9.09213	9.05407	9.00818
ENSG00000086827	ZW10	3.9566	3.90052	3.91813	3.74099	3.90846	3.88106
ENSG00000086848	ALG9	5.01302	4.98121	5.00881	5.02766	4.99654	5.05136
ENSG00000087008	ACOX3	4.02568	4.01891	4.00499	4.12635	4.16865	4.09167
ENSG00000087053	MTMR2	6.75612	6.81677	6.77964	6.73694	6.74911	6.77427
ENSG00000087074	PPP1R15A	5.11212	5.08228	5.25028	5.40544	5.07727	5.13476	0.178563	0.0476314
ENSG00000087085	ACHE	7.24304	7.3199	7.05694	7.0168	7.21905	7.18494	-0.143096	0.0138517
ENSG00000087086	FTL	8.47139	8.56119	8.59924	8.69989	8.55572	8.4538
ENSG00000087087	SRRT	6.75997	6.73109	6.80568	6.74209	6.75048	6.75422
ENSG00000087088	BAX	4.17782	4.26359	4.18431	4.07177	4.05058	4.04843
ENSG00000087095	NLK	7.2738	7.24697	7.30808	7.35064	7.23291	7.29096
ENSG00000087111	PIGS	6.58046	6.53285	6.47434	6.44268	6.5554	6.58721
ENSG00000087116	ADAMTS2	2.79293	2.85566	2.81933	2.71001	3.00263	2.86052
ENSG00000087152	ATXN7L3	7.52671	7.5071	7.51114	7.52309	7.50997	7.50393
ENSG00000087157	PGS1	5.3677	5.45503	5.33917	5.27887	5.51074	5.43189
ENSG00000087191	PSMC5	7.05818	7.00619	7.00152	6.92454	7.01407	6.97652
ENSG00000087206	UIMC1	5.00319	4.89333	5.00526	4.90201	4.96484	4.90583
ENSG00000087245	MMP2	5.48755	5.39511	5.39139	5.42691	5.23716	5.19944	0.159138	0.0380268	0.173389	0.0438145
ENSG00000087253	LPCAT2	2.35909	1.96278	1.98187	1.83005	2.06118	2.23429
ENSG00000087258	GNAO1	8.77113	8.74017	8.78059	8.79083	8.78289	8.75261
ENSG00000087263	OGFOD1	5.79871	5.79334	5.77377	5.74238	5.75681	5.78423
ENSG00000087266	SH3BP2	5.82361	5.73422	6.01096	6.1467	5.94457	5.89481
ENSG00000087269	NOP14	4.98333	4.8628	4.92433	4.88659	4.94452	4.99234
ENSG00000087274	ADD1	8.52515	8.52105	8.45716	8.51916	8.53258	8.50379
ENSG00000087299	L2HGDH	4.0955	4.22116	4.1369	4.20205	4.07937	4.12535
ENSG00000087301	TXNDC16	6.20808	6.12181	6.4736	6.49181	6.28908	6.31464	0.162277	0.00861159
ENSG00000087302	RTRAF	6.42429	6.43631	6.43417	6.41048	6.36727	6.36802
ENSG00000087338	GMCL1	4.59638	4.62983	4.66307	4.70301	4.57313	4.62772
ENSG00000087365	SF3B2	7.79181	7.78005	7.82713	7.86239	7.80861	7.81836
ENSG00000087448	KLHL42	7.73646	7.77143	7.77209	7.79445	7.77287	7.75319
ENSG00000087460	GNAS	11.8782	11.9614	11.8767	11.6224	11.9665	11.9299
ENSG00000087470	DNM1L	7.63811	7.60462	7.65465	7.63242	7.60776	7.63701
ENSG00000087495	PHACTR3	4.92535	4.86847	5.08717	5.14168	4.98605	5.0566
ENSG00000087502	ERGIC2	5.12601	5.22554	5.13204	5.04276	5.08548	5.18594
ENSG00000087586	AURKA	1.97896	1.88817	1.75912	1.4618	1.75563	1.60117
ENSG00000087842	PIR	2.01647	1.86889	1.78774	1.53325	1.8716	1.77252
ENSG00000087903	RFX2	1.6051	1.61498	1.52986	1.50121	1.45121	1.42844
ENSG00000087995	METTL2A	5.44272	5.44042	5.40492	5.46645	5.34004	5.38677
ENSG00000088035	ALG6	3.50159	3.50854	3.58469	3.62685	3.43329	3.61552
ENSG00000088038	CNOT3	5.93608	6.02827	5.92259	5.90181	6.00094	5.87663
ENSG00000088179	PTPN4	6.13937	6.16722	6.19783	6.08183	6.14984	6.19284
ENSG00000088205	DDX18	6.29607	6.29033	6.41729	6.34925	6.27239	6.29812
ENSG00000088247	KHSRP	7.95994	8.02635	7.91481	7.91258	7.94686	7.88698
ENSG00000088256	GNA11	6.65272	6.62882	6.62484	6.65377	6.70697	6.70328
ENSG00000088280	ASAP3	3.26063	3.39636	3.01961	3.25263	3.37016	3.40675
ENSG00000088298	EDEM2	3.46287	3.35309	3.43893	3.25839	3.39504	3.35658
ENSG00000088305	DNMT3B	3.03147	2.82598	2.94746	3.2037	2.8593	2.91161
ENSG00000088325	TPX2	3.4957	3.32272	3.35217	3.00782	3.10527	3.04078
ENSG00000088356	PDRG1	4.9016	4.8628	4.86905	4.79111	4.84807	4.89805
ENSG00000088367	EPB41L1	9.08687	9.13621	9.06961	9.09824	9.1596	9.16448
ENSG00000088387	DOCK9	4.41242	4.56444	4.07051	4.0025	4.45725	4.41541	-0.373215	0.000527323
ENSG00000088448	ANKRD10	5.85328	5.86074	6.00107	6.12505	6.03044	5.99432
ENSG00000088451	TGDS	2.28589	2.00459	2.27926	2.06736	2.16402	2.01463
ENSG00000088538	DOCK3	7.25932	7.24308	7.19177	7.37162	7.34706	7.33229
ENSG00000088543	C3orf18	4.43722	4.43828	4.39816	4.40442	4.44963	4.38376
ENSG00000088682	COQ9	4.63306	4.58427	4.83403	4.79177	4.73639	4.82409
ENSG00000088727	KIF9	2.0926	1.88177	1.97359	1.99558	1.98831	1.89475
ENSG00000088756	ARHGAP28	4.17137	4.00867	3.91381	3.98408	3.96178	3.96717
ENSG00000088808	PPP1R13B	5.47489	5.54075	5.7351	5.86515	5.68333	5.67418
ENSG00000088812	ATRN	7.46521	7.4793	7.48188	7.59544	7.51879	7.52853
ENSG00000088826	SMOX	2.44107	2.42099	2.43814	2.6731	2.45176	2.25269
ENSG00000088832	FKBP1A	7.28217	7.24759	7.21993	7.16501	7.16802	7.16038
ENSG00000088833	NSFL1C	6.71758	6.79885	6.75555	6.75608	6.70502	6.75611
ENSG00000088854	DNAAF9	7.16132	7.22171	7.18954	7.32296	7.1871	7.21067
ENSG00000088876	ZNF343	3.63083	3.62608	3.71953	3.70769	3.7286	3.70735
ENSG00000088881	EBF4	5.49643	5.59893	5.56297	5.26653	5.49109	5.45988
ENSG00000088882	CPXM1	5.52093	5.33317	5.67381	5.41836	5.26056	5.21517	0.256823	0.0191772
ENSG00000088888	MAVS	5.95687	5.9521	5.75124	5.7091	5.89808	5.96159	-0.172549	0.0076838
ENSG00000088899	LZTS3	7.08356	7.1109	6.98462	6.8543	6.99748	6.95864
ENSG00000088930	XRN2	7.13397	7.12162	7.21676	7.22607	7.08554	7.10447	0.115432	0.0191991
ENSG00000088970	KIZ	3.8716	3.82419	3.80951	3.61042	3.70748	3.81241
ENSG00000088986	DYNLL1	7.78534	7.79587	7.73599	7.60046	7.68283	7.66733
ENSG00000089006	SNX5	4.98439	4.95098	4.86233	4.79177	4.76598	4.83736
ENSG00000089009	RPL6	8.69329	8.69271	8.64105	8.68651	8.60981	8.66464
ENSG00000089022	MAPKAPK5	5.99312	5.98417	6.10399	6.11238	5.9896	6.01917
ENSG00000089048	ESF1	4.64243	4.58526	4.59857	4.46048	4.52724	4.70104
ENSG00000089050	RBBP9	5.0416	5.12013	5.04185	5.06101	4.97254	5.12813
ENSG00000089053	ANAPC5	6.6499	6.62882	6.6129	6.56783	6.59063	6.57964
ENSG00000089057	SLC23A2	7.08797	7.14251	7.10855	7.18758	7.14869	7.15529
ENSG00000089063	TMEM230	6.75735	6.75381	6.69073	6.58436	6.65826	6.69965
ENSG00000089091	DZANK1	3.99365	3.77328	4.07922	4.16265	3.94503	3.8987
ENSG00000089094	KDM2B	5.88883	5.93405	6.10209	6.21224	6.01734	5.97274
ENSG00000089101	CFAP61	2.0926	2.02795	1.44257	1.07458	1.68821	1.57215
ENSG00000089123	TASP1	2.79293	2.88153	2.81006	2.61739	2.79932	2.85651
ENSG00000089154	GCN1	7.00059	6.98397	6.95982	6.9866	7.0641	7.02617
ENSG00000089157	RPLP0	9.14539	9.15957	9.08281	9.11239	9.02999	9.01341			0.0965673	0.0311728
ENSG00000089159	PXN	6.24717	6.14168	6.23121	6.29912	6.30417	6.22349
ENSG00000089163	SIRT4	1.97049	1.79594	2.1345	2.03639	2.01607	1.53253
ENSG00000089169	RPH3A	7.29717	7.44528	7.63641	6.81802	7.22921	7.25223
ENSG00000089177	KIF16B	2.25484	1.96278	1.94846	2.13155	2.20077	2.09163
ENSG00000089195	TRMT6	5.06267	5.00494	5.05516	5.00727	4.99538	5.03904
ENSG00000089199	CHGB	7.92913	7.94892	7.86909	7.77741	7.90664	7.96765
ENSG00000089220	PEBP1	8.2694	8.26581	8.30058	8.37749	8.25899	8.2843
ENSG00000089225	TBX5	3.68101	3.99244	4.32194	3.38844	3.46385	3.58195
ENSG00000089234	BRAP	5.17521	5.1537	5.18947	5.2072	5.11626	5.19231
ENSG00000089248	ERP29	6.68656	6.69027	6.67422	6.55579	6.63364	6.60583
ENSG00000089280	FUS	8.49303	8.37087	8.49918	8.42096	8.45019	8.43285
ENSG00000089289	IGBP1	5.7885	5.78222	5.7104	5.63574	5.66737	5.66905
ENSG00000089335	ZNF302	6.29183	6.18518	6.19003	6.14411	6.23351	6.22892
ENSG00000089351	GRAMD1A	6.86065	6.87005	6.72057	6.71511	6.86431	6.79718
ENSG00000089486	CDIP1	6.49741	6.50711	6.40887	6.27185	6.4141	6.36556
ENSG00000089597	GANAB	7.82052	7.82356	7.70334	7.6912	7.72558	7.71305
ENSG00000089639	GMIP	5.59752	5.54278	5.94844	6.06823	5.88434	5.76085			-0.222606	0.0181362
ENSG00000089682	RBM41	5.20665	5.08089	5.09626	5.17151	5.13801	5.21282
ENSG00000089685	BIRC5	1.9186	1.47753	1.70012	1.27736	1.30885	1.29272
ENSG00000089692	LAG3	1.38058	1.34433	1.59608	1.64303	1.47808	1.47098
ENSG00000089693	MLF2	7.9407	7.95608	7.91731	7.85488	7.94212	7.8953
ENSG00000089723	OTUB2	2.99435	3.02773	3.0376	3.22935	2.85674	2.98683
ENSG00000089737	DDX24	7.83677	7.8073	7.89076	7.8586	7.82031	7.84602
ENSG00000089775	ZBTB25	4.14527	4.1337	4.23801	4.37644	4.18606	4.33421
ENSG00000089818	NECAP1	7.62662	7.682	7.69369	7.65107	7.61118	7.61835
ENSG00000089820	ARHGAP4	2.2618	2.28704	1.93999	1.88571	2.27157	2.01463
ENSG00000089847	ANKRD24	2.7589	2.54759	2.55374	2.55009	2.61496	2.57869
ENSG00000089876	DHX32	4.67537	4.66657	4.65661	4.56879	4.61986	4.7177
ENSG00000089902	RCOR1	4.5302	4.5504	4.48446	4.45882	4.50211	4.52168
ENSG00000089916	GPATCH2L	7.41606	7.36042	7.41428	7.44124	7.44508	7.45972
ENSG00000090006	LTBP4	3.69264	3.66384	3.98247	4.14513	4.05616	3.98379			-0.302136	0.0279193
ENSG00000090020	SLC9A1	5.35637	5.49905	5.2584	5.18367	5.40535	5.3672
ENSG00000090054	SPTLC1	5.30045	5.26047	5.31807	5.11705	5.27451	5.32723
ENSG00000090060	PAPOLA	7.48449	7.46453	7.48535	7.52876	7.49145	7.45194
ENSG00000090061	CCNK	5.21922	5.22554	5.22435	5.24299	5.2769	5.16504
ENSG00000090097	PCBP4	8.72298	8.76487	8.66105	8.51566	8.7407	8.67931
ENSG00000090238	YPEL3	5.70641	5.72397	5.62707	5.5353	5.60209	5.54697
ENSG00000090263	MRPS33	5.8452	5.84192	5.86919	5.77523	5.80932	5.86969
ENSG00000090266	NDUFB2	5.53679	5.57832	5.53722	5.46312	5.59521	5.49638
ENSG00000090273	NUDC	6.64592	6.59843	6.62897	6.6193	6.64702	6.63681
ENSG00000090316	MAEA	6.52135	6.5172	6.51252	6.50621	6.48762	6.50387
ENSG00000090372	STRN4	7.45282	7.42246	7.51444	7.63473	7.53387	7.54386
ENSG00000090432	MUL1	5.09176	5.09201	4.99762	4.93476	5.07176	4.96934
ENSG00000090447	TFAP4	3.25192	3.26491	3.37121	3.21559	3.24672	3.15934
ENSG00000090470	PDCD7	4.35908	4.44697	4.42725	4.44877	4.20126	4.3139
ENSG00000090487	SPG21	5.67287	5.70825	5.78357	5.82073	5.67465	5.69844
ENSG00000090520	DNAJB11	5.10971	5.14971	5.1496	5.04387	4.98488	5.04609
ENSG00000090539	CHRD	4.56015	4.50326	4.47936	4.30863	4.59553	4.40722
ENSG00000090565	RAB11FIP3	6.25002	6.16491	6.2474	6.36736	6.29877	6.24088
ENSG00000090581	GNPTG	4.59913	4.64973	4.60461	4.5765	4.70617	4.73198
ENSG00000090612	ZNF268	5.31181	5.25491	5.38399	5.34444	5.23667	5.28762
ENSG00000090615	GOLGA3	6.68834	6.72864	6.65493	6.86489	6.77844	6.75288
ENSG00000090621	PABPC4	6.75751	6.78735	6.71235	6.71389	6.64646	6.63476
ENSG00000090661	CERS4	5.13598	5.14705	5.0017	5.02991	5.04507	5.11478
ENSG00000090674	MCOLN1	4.64841	4.63078	4.69929	4.74054	4.6191	4.63125
ENSG00000090686	USP48	6.18835	6.20933	6.23511	6.18376	6.18032	6.20313
ENSG00000090776	EFNB1	4.56085	4.29883	4.67205	4.88721	4.47069	4.39898	0.271333	0.0333841
ENSG00000090857	PDPR	5.46512	5.49905	5.37262	5.47389	5.45563	5.4802
ENSG00000090861	AARS1	7.1805	7.16819	7.16804	7.16091	7.18111	7.19826
ENSG00000090863	GLG1	7.718	7.76362	7.65909	7.70393	7.75333	7.76553
ENSG00000090889	KIF4A	1.82305	1.51107	1.59608	1.03036	1.23989	1.28082
ENSG00000090905	TNRC6A	6.85318	6.81173	6.96557	7.08377	6.93871	6.90704
ENSG00000090924	PLEKHG2	6.37139	6.36531	6.50536	6.61388	6.52553	6.41678
ENSG00000090932	DLL3	4.6935	4.59017	4.46687	4.36847	4.51594	4.41541
ENSG00000090971	NAT14	4.96586	5.05199	4.93503	4.76638	4.85064	4.82101
ENSG00000090975	PITPNM2	7.64719	7.73397	7.5001	7.38496	7.72295	7.6824	-0.236094	0.000160828
ENSG00000090989	EXOC1	6.31794	6.34162	6.37587	6.40443	6.31701	6.30952
ENSG00000091009	RBM27	4.51572	4.47486	4.53176	4.58033	4.40484	4.45834
ENSG00000091010	POU4F3	1.9491	2.01631	2.30258	2.55009	1.92138	2.12531
ENSG00000091039	OSBPL8	8.49796	8.45055	8.52389	8.48967	8.51115	8.56191
ENSG00000091073	DTX2	2.2893	2.38073	2.37038	2.40525	2.52121	2.58838
ENSG00000091127	PUS7	4.36717	4.37594	4.4617	4.3325	4.28446	4.45569
ENSG00000091129	NRCAM	8.51667	8.43984	8.64048	8.70842	8.49542	8.53162	0.1462	0.00886009
ENSG00000091136	LAMB1	5.88151	5.95133	5.70103	5.49072	5.94788	6.01603	-0.352141	9.4842e-05
ENSG00000091140	DLD	6.89154	6.88611	6.89908	6.76791	6.84154	6.88681
ENSG00000091157	WDR7	6.10907	6.12248	6.05136	6.02438	6.18644	6.13903
ENSG00000091164	TXNL1	6.05627	6.03837	6.05896	5.92976	6.15271	6.15134
ENSG00000091317	CMTM6	4.11773	4.03052	3.88871	3.84166	3.84539	3.94281
ENSG00000091409	ITGA6	2.01235	2.07916	1.47812	1.2234	1.62352	1.65751
ENSG00000091428	RAPGEF4	5.50928	5.6393	5.23391	5.16026	5.53652	5.62381	-0.357312	2.95108e-05
ENSG00000091436	MAP3K20	1.69524	1.61498	1.52986	1.10047	1.30885	1.40669
ENSG00000091483	FH	6.22731	6.20197	6.1936	6.07287	6.18058	6.14684
ENSG00000091490	SEL1L3	4.08475	4.10654	3.86316	3.87204	4.16245	4.18247	-0.268777	0.00731881
ENSG00000091527	CDV3	7.49163	7.45917	7.41198	7.34591	7.44189	7.44145
ENSG00000091536	MYO15A	2.02058	1.8229	1.7735	1.75595	1.77201	1.93329
ENSG00000091542	ALKBH5	6.35948	6.34628	6.23099	6.16035	6.22462	6.27617
ENSG00000091622	PITPNM3	4.09939	4.15375	3.799	3.75872	4.07278	4.01467	-0.21411	0.0367837
ENSG00000091640	SPAG7	5.65514	5.56839	5.58046	5.43669	5.65859	5.61257
ENSG00000091651	ORC6	2.92152	2.82598	3.01155	2.99637	2.90455	2.93078
ENSG00000091656	ZFHX4	3.11261	3.04501	2.75798	3.36727	2.90703	2.59801
ENSG00000091664	SLC17A6	8.9009	8.82975	8.96128	8.96764	8.85839	8.9062
ENSG00000091732	ZC3HC1	4.27216	4.25867	4.2747	4.25296	4.19115	4.19204
ENSG00000091844	RGS17	5.92873	6.02247	5.96524	6.00937	6.03723	6.13985
ENSG00000091947	TMEM101	3.60644	3.53527	3.29683	3.38318	3.40557	3.44993
ENSG00000091972	CD200	7.90399	7.93943	8.10864	8.13239	7.96626	7.99705	0.124699	0.00880081
ENSG00000092010	PSME1	4.01337	4.15375	4.09648	4.00021	3.96653	4.04667
ENSG00000092020	PPP2R3C	4.99016	4.83907	5.03987	5.03495	4.90609	4.97119
ENSG00000092051	JPH4	8.06648	8.04185	7.78457	7.93329	8.08903	8.05282	-0.184598	0.00817014
ENSG00000092068	SLC7A8	3.7169	3.70246	3.56553	3.65041	3.71878	3.56486
ENSG00000092094	OSGEP	4.95839	4.92478	5.07996	4.98659	5.01729	4.96097
ENSG00000092096	SLC22A17	7.43831	7.37828	7.36903	7.28135	7.40562	7.25357
ENSG00000092108	SCFD1	6.13393	6.04375	6.03628	6.0589	6.08879	6.13407
ENSG00000092140	G2E3	5.26105	5.16823	5.3246	5.38495	5.20285	5.29652
ENSG00000092148	HECTD1	7.88151	7.85246	7.90661	7.94123	7.94671	7.95213
ENSG00000092199	HNRNPC	8.76142	8.73324	8.81355	8.80266	8.70766	8.71632	0.0898612	0.0270792
ENSG00000092201	SUPT16H	7.73607	7.71633	7.74392	7.73353	7.68599	7.70347
ENSG00000092203	TOX4	6.80323	6.75949	6.76037	6.81151	6.76692	6.84774
ENSG00000092208	GEMIN2	3.96835	3.94568	4.05097	4.08588	4.01433	3.88106
ENSG00000092295	TGM1	1.83243	1.69011	2.03456	1.99558	1.8305	1.85514
ENSG00000092330	TINF2	5.38014	5.42181	5.36749	5.37923	5.335	5.35163
ENSG00000092421	SEMA6A	5.80735	5.97218	5.37733	5.20918	5.66043	5.65239	-0.32534	0.000662058
ENSG00000092439	TRPM7	5.4385	5.42676	5.49047	5.3372	5.42619	5.42514
ENSG00000092445	TYRO3	4.81556	4.79209	4.74258	4.85144	4.67604	4.65566
ENSG00000092531	SNAP23	2.81675	2.64144	2.82164	2.71281	2.72838	2.72208
ENSG00000092607	TBX15	2.11198	2.20232	1.78774	1.58308	1.84089	1.85514
ENSG00000092621	PHGDH	4.36151	4.07885	3.90404	3.32763	3.9582	3.92188
ENSG00000092820	EZR	5.4587	5.41518	4.39118	4.09127	5.20687	5.15854	-0.946151	4.5289e-18
ENSG00000092841	MYL6	7.87464	7.86964	7.7921	7.47802	7.65358	7.56871
ENSG00000092847	AGO1	6.34686	6.37758	6.24718	6.39944	6.39947	6.33637
ENSG00000092850	TEKT2	2.08869	1.84279	2.37038	2.42588	2.20077	2.28286
ENSG00000092853	CLSPN	2.01235	1.77538	1.88807	1.723	1.56834	1.69388
ENSG00000092871	RFFL	3.93718	3.99688	4.01813	4.00936	3.94503	3.89284
ENSG00000092931	MFSD11	4.35013	4.32617	4.29644	4.1647	4.26723	4.21255
ENSG00000092964	DPYSL2	9.95366	9.96812	9.90056	9.98152	9.94509	9.94534
ENSG00000092969	TGFB2	2.83553	3.3577	2.10069	0.796934	2.60585	2.71767
ENSG00000092978	GPATCH2	4.96905	4.8233	4.93716	4.88038	4.94091	4.98685
ENSG00000093000	NUP50	6.6184	6.59574	6.59631	6.59123	6.56502	6.58419
ENSG00000093010	COMT	4.01954	4.0116	3.87765	4.01504	3.78213	3.71179
ENSG00000093072	ADA2	2.51864	2.78887	1.96943	1.57078	2.19673	2.03604
ENSG00000093144	ECHDC1	5.89528	5.83242	5.97694	5.98612	5.80103	5.89187
ENSG00000093167	LRRFIP2	5.94881	5.88533	5.9199	5.86546	5.9015	5.90841
ENSG00000093183	SEC22C	5.78126	5.78136	5.78357	5.87674	5.77858	5.81449
ENSG00000093217	XYLB	2.34606	2.16066	2.22448	2.20897	2.38591	2.45168
ENSG00000094631	HDAC6	7.41674	7.36831	7.38043	7.38529	7.42624	7.3628
ENSG00000094804	CDC6	1.9186	1.95671	1.71509	1.48819	1.60536	1.79781
ENSG00000094841	UPRT	4.69607	4.64029	4.58572	4.52165	4.60012	4.64988
ENSG00000094880	CDC23	5.64053	5.6207	5.58454	5.52936	5.52851	5.5862
ENSG00000094914	AAAS	5.2924	5.24747	5.3444	5.28876	5.30484	5.22063
ENSG00000094916	CBX5	9.62014	9.64795	9.5742	9.64945	9.64077	9.66512
ENSG00000094975	SUCO	6.24454	6.21951	6.16503	6.20877	6.18593	6.15828
ENSG00000095002	MSH2	6.67602	6.67902	6.77964	6.81558	6.60689	6.65509	0.151642	0.00748011
ENSG00000095015	MAP3K1	4.52948	4.72936	4.80574	4.7508	4.51432	4.56896
ENSG00000095066	HOOK2	4.20786	4.21736	4.23455	4.14202	4.23806	4.31536
ENSG00000095139	ARCN1	7.82625	7.82762	7.84199	7.80532	7.83985	7.84652
ENSG00000095203	EPB41L4B	5.10633	5.22806	5.1119	5.19673	5.19326	5.20733
ENSG00000095209	TMEM38B	3.26756	3.26737	3.10359	2.77308	3.29473	3.36507
ENSG00000095261	PSMD5	5.66206	5.57436	5.66805	5.625	5.54924	5.64834
ENSG00000095319	NUP188	6.06001	6.09993	6.11556	6.18199	6.13436	6.14356
ENSG00000095321	CRAT	6.27086	6.28701	6.14305	5.98206	6.28219	6.17244
ENSG00000095370	SH2D3C	5.80616	5.74483	5.72989	5.61718	5.6379	5.59645
ENSG00000095380	NANS	4.50257	4.45991	4.4513	4.38875	4.47069	4.47802
ENSG00000095383	TBC1D2	2.37522	2.23781	2.21046	2.16874	2.30945	2.17762
ENSG00000095397	WHRN	4.46613	4.61833	3.95645	3.43667	4.4179	4.42762	-0.654131	0.000226286
ENSG00000095485	CWF19L1	4.07984	4.03629	4.08211	4.10092	3.94983	3.9447
ENSG00000095539	SEMA4G	5.82537	5.8128	5.86416	6.05505	5.91723	5.86919
ENSG00000095564	BTAF1	6.03078	6.01006	6.06336	6.06604	6.15505	6.07626
ENSG00000095574	IKZF5	5.1655	5.28733	5.08477	5.00156	5.12425	5.14547
ENSG00000095637	SORBS1	7.67075	7.56936	7.9388	8.1574	7.78595	7.71374	0.268854	0.00184251
ENSG00000095713	CRTAC1	4.08671	4.20075	4.48009	4.01617	4.25467	4.2709
ENSG00000095739	BAMBI	2.75398	2.93193	2.77713	1.94407	2.49186	2.41402
ENSG00000095752	IL11	2.9281	2.55163	3.07485	2.88657	2.89212	2.88825
ENSG00000095787	WAC	7.64145	7.6446	7.68103	7.61081	7.58709	7.61109
ENSG00000095794	CREM	3.59133	3.7169	3.74651	3.41276	3.60153	3.65987
ENSG00000095906	NUBP2	5.01457	5.02031	4.90596	4.95264	5.08711	4.97304
ENSG00000095951	HIVEP1	5.18714	5.05909	5.33957	5.73413	5.22829	5.22452
ENSG00000096060	FKBP5	4.13867	4.23628	4.1173	4.0342	3.98888	4.00747
ENSG00000096063	SRPK1	6.96279	6.96083	7.04007	7.0443	6.97674	7.01454
ENSG00000096070	BRPF3	6.95678	7.01736	7.03846	6.9687	7.00803	6.99849
ENSG00000096080	MRPS18A	3.95338	3.95941	3.87987	3.7789	3.92564	3.87711
ENSG00000096092	TMEM14A	5.18485	5.19749	5.41757	5.4175	5.21637	5.31196
ENSG00000096093	EFHC1	5.20575	5.11945	5.37104	5.34354	5.35778	5.35021
ENSG00000096384	HSP90AB1	10.5886	10.604	10.5199	10.4565	10.5504	10.5789
ENSG00000096401	CDC5L	6.11892	6.06789	6.13286	6.11397	6.02902	6.03121
ENSG00000096654	ZNF184	3.80647	3.91469	3.81183	3.71609	3.71314	3.75116
ENSG00000096717	SIRT1	5.47039	5.39735	5.55015	5.62277	5.43264	5.44862
ENSG00000096746	HNRNPH3	7.84787	7.78819	7.87446	7.77482	7.76523	7.78239
ENSG00000096872	IFT74	3.94043	3.97902	4.02014	3.94412	3.93779	3.76831
ENSG00000096968	JAK2	5.03349	4.94332	5.12691	4.9615	4.96721	5.00053
ENSG00000097007	ABL1	7.37614	7.4186	7.35216	7.47689	7.42268	7.40386
ENSG00000097021	ACOT7	7.60899	7.66115	7.70186	7.72999	7.6696	7.62145
ENSG00000097033	SH3GLB1	8.1568	8.14016	8.1696	8.17553	8.12387	8.16234
ENSG00000097046	CDC7	5.07754	5.07179	5.17826	5.16538	4.95053	5.04609
ENSG00000097096	SYDE2	2.41634	2.38526	2.23144	2.32333	2.25225	2.34135
ENSG00000099139	PCSK5	5.05768	5.12013	5.15647	5.04776	5.04282	5.22141
ENSG00000099194	SCD	10.0966	10.0418	10.0545	10.1562	10.1457	10.1677
ENSG00000099203	TMED1	2.80012	2.74726	2.741	2.69025	2.80198	2.79505
ENSG00000099204	ABLIM1	7.94334	7.92511	8.09552	8.20125	8.05751	8.0904
ENSG00000099219	ERMP1	4.48929	4.5188	4.39816	4.26827	4.41443	4.53803
ENSG00000099246	RAB18	7.68957	7.67439	7.72084	7.61456	7.66102	7.68594
ENSG00000099250	NRP1	6.31815	6.20229	6.26595	5.82785	6.23499	6.30548
ENSG00000099256	PRTFDC1	3.21833	3.07615	3.19545	2.88408	3.24476	3.15934
ENSG00000099282	TSPAN15	2.71901	2.85566	2.65559	2.50233	2.68003	2.86451
ENSG00000099284	MACROH2A2	7.0528	6.97667	7.27709	7.4049	7.12392	7.1152	0.199	0.0036363
ENSG00000099290	WASHC2A	6.13819	6.09026	6.08081	6.06083	6.10315	6.19997
ENSG00000099308	MAST3	5.26105	5.30954	5.27408	5.41278	5.38819	5.33733
ENSG00000099326	MZF1	5.15713	5.23435	5.24685	5.23717	5.25717	5.21125
ENSG00000099330	OCEL1	2.63843	2.63385	2.55374	2.45962	2.61193	2.71767
ENSG00000099331	MYO9B	4.80607	4.79975	4.6746	4.74875	4.83709	4.73961
ENSG00000099338	CATSPERG	3.11645	2.93811	2.89581	3.26604	3.16435	3.17872
ENSG00000099341	PSMD8	7.22401	7.22992	7.286	7.23316	7.28435	7.21908
ENSG00000099364	FBXL19	7.51393	7.53398	7.54489	7.65635	7.5192	7.493
ENSG00000099365	STX1B	7.4761	7.51654	7.37159	7.34196	7.48267	7.42007
ENSG00000099377	HSD3B7	2.13868	2.06229	1.85238	1.83005	2.12205	2.12531
ENSG00000099381	SETD1A	5.59374	5.6317	5.6735	5.64494	5.64495	5.65297
ENSG00000099385	BCL7C	4.69221	4.75932	4.72911	4.74602	4.77616	4.80551
ENSG00000099617	EFNA2	4.3864	4.37821	4.58028	4.75352	4.36312	4.35565	0.26844	0.0109493
ENSG00000099622	CIRBP	7.83983	7.80424	7.80914	7.71016	7.80281	7.80582
ENSG00000099624	ATP5F1D	5.53643	5.6317	5.36433	5.24928	5.39569	5.25299
ENSG00000099625	CBARP	5.64719	5.72487	5.575	5.52975	5.56068	5.46186
ENSG00000099715	PCDH11Y	8.729	8.65007	8.56546	8.57222	8.65823	8.72788
ENSG00000099783	HNRNPM	7.27906	7.20995	7.30231	7.28606	7.24921	7.23228
ENSG00000099785	MARCHF2	4.11196	4.19173	4.13133	4.11475	4.11511	4.12535
ENSG00000099795	NDUFB7	5.58127	5.5443	5.50167	5.46893	5.55753	5.45061
ENSG00000099797	TECR	6.16256	6.1936	6.08273	6.03197	6.16206	6.10186
ENSG00000099800	TIMM13	4.97964	5.076	4.91409	4.79177	4.94993	4.86254
ENSG00000099804	CDC34	6.08156	6.09441	6.0238	6.04453	6.07374	6.03077
ENSG00000099810	MTAP	4.84655	4.87171	4.79344	4.72468	4.77481	4.93841
ENSG00000099814	CEP170B	6.89294	6.96026	6.88467	7.03103	6.99574	6.95677
ENSG00000099817	POLR2E	6.78448	6.77446	6.69404	6.66755	6.75134	6.70411
ENSG00000099821	POLRMT	5.6452	5.61685	5.55987	5.44934	5.61388	5.61197
ENSG00000099822	HCN2	5.61189	5.75798	5.3074	5.16334	5.5087	5.43927	-0.183927	0.0447066
ENSG00000099840	IZUMO4	2.00408	1.79594	1.89247	1.85561	2.08758	2.0218
ENSG00000099849	RASSF7	2.72154	2.68984	2.83541	2.95676	2.998	2.76545
ENSG00000099864	PALM	7.85126	7.77768	7.68943	7.72098	7.76011	7.73012
ENSG00000099875	MKNK2	6.15113	6.16129	6.15408	6.12057	6.1243	6.13159
ENSG00000099889	ARVCF	6.21392	6.24309	6.17025	6.25008	6.24406	6.21413
ENSG00000099899	TRMT2A	4.59569	4.53418	4.54229	4.49587	4.58244	4.60164
ENSG00000099901	RANBP1	6.09306	6.09717	6.07525	6.06796	6.02105	6.00205
ENSG00000099904	ZDHHC8	5.18988	5.09685	5.09148	5.19373	5.31651	5.24765
ENSG00000099910	KLHL22	4.78267	4.77235	4.85953	5.06211	4.84162	4.79822
ENSG00000099917	MED15	5.66009	5.66001	5.57568	5.63353	5.75784	5.59705
ENSG00000099940	SNAP29	5.38174	5.4207	5.32338	5.39676	5.4514	5.40128
ENSG00000099942	CRKL	6.71552	6.73664	6.72319	6.72711	6.72513	6.64931
ENSG00000099949	LZTR1	4.55165	4.49909	4.52894	4.38875	4.57079	4.48323
ENSG00000099953	MMP11	3.47788	3.33681	3.81994	3.92854	3.63324	3.5401
ENSG00000099954	CECR2	6.96865	6.93597	6.76712	6.75251	6.98934	6.87967	-0.151513	0.0137048
ENSG00000099956	SMARCB1	7.03387	7.03313	7.11433	7.15255	7.04247	7.03085
ENSG00000099957	P2RX6	2.32628	2.43852	2.23491	2.01386	2.17226	2.1517
ENSG00000099968	BCL2L13	5.95338	5.91382	5.85883	5.76717	5.86285	5.8537
ENSG00000099977	DDT	1.83709	1.76152	1.54111	1.11748	1.47141	1.55248
ENSG00000099991	CABIN1	6.5381	6.5911	6.5768	6.58168	6.63569	6.5613
ENSG00000099992	TBC1D10A	2.77358	2.76126	2.7483	2.59328	2.78595	2.70881
ENSG00000099994	SUSD2	5.09323	5.29457	3.92459	3.51898	4.92696	4.93841	-1.2267	4.98314e-17
ENSG00000099995	SF3A1	7.02355	7.08225	7.07894	7.07985	7.04654	7.03639
ENSG00000099999	RNF215	5.08785	5.12285	4.95672	4.88783	5.06514	5.01138
ENSG00000100014	SPECC1L	5.98289	6.03297	5.91288	6.00566	5.95387	5.9324
ENSG00000100023	PPIL2	5.70162	5.72621	5.63857	5.70489	5.68477	5.68382
ENSG00000100027	YPEL1	5.59993	5.67349	5.74152	5.90548	5.59827	5.61968	0.174292	0.0477579
ENSG00000100028	SNRPD3	6.46141	6.41128	6.38311	6.4027	6.40319	6.4434
ENSG00000100029	PES1	5.66403	5.62932	5.59099	5.50088	5.57746	5.609
ENSG00000100030	MAPK1	7.95506	8.03853	7.94219	7.84207	7.92247	7.99751
ENSG00000100034	PPM1F	5.32266	5.32848	5.33393	5.43457	5.37976	5.37212
ENSG00000100036	SLC35E4	3.08345	3.17362	3.15758	3.14477	3.14562	3.05833
ENSG00000100038	TOP3B	4.55165	4.49491	4.50328	4.52564	4.57313	4.6289
ENSG00000100056	ESS2	5.18988	5.26232	5.23651	5.29484	5.24939	5.20733
ENSG00000100060	MFNG	2.388	2.42539	1.92289	1.56459	2.20479	2.0218
ENSG00000100065	CARD10	2.60599	2.59528	2.26914	2.10622	2.45176	2.56403
ENSG00000100075	SLC25A1	6.45478	6.4838	6.46606	6.47025	6.50262	6.4952
ENSG00000100077	GRK3	7.36689	7.40696	7.28485	7.32993	7.34956	7.36032
ENSG00000100083	GGA1	5.50342	5.43606	5.38555	5.32123	5.47909	5.31269
ENSG00000100084	HIRA	4.10617	4.04204	4.08404	4.07504	4.13106	4.06066
ENSG00000100095	SEZ6L	10.0684	9.97776	9.98685	10.0911	10.067	10.0691
ENSG00000100099	HPS4	5.77793	5.77318	5.73786	5.78192	5.67863	5.70903
ENSG00000100100	PIK3IP1	4.55803	4.64218	4.46392	4.44457	4.47569	4.51153
ENSG00000100104	SRRD	5.23831	5.26478	5.32419	5.28735	5.25911	5.22141
ENSG00000100105	PATZ1	6.80904	6.72485	6.85947	6.9121	6.81314	6.8205
ENSG00000100106	TRIOBP	5.23345	5.28066	5.36591	5.57239	5.43178	5.4204
ENSG00000100109	TFIP11	5.5418	5.51102	5.48502	5.46645	5.45013	5.47302
ENSG00000100116	GCAT	3.12602	3.171	3.25303	3.30553	3.28335	3.3735
ENSG00000100124	ANKRD54	5.33714	5.34891	5.38867	5.39283	5.35189	5.28613
ENSG00000100129	EIF3L	7.16851	7.16655	7.11538	7.05881	7.04906	7.04478
ENSG00000100138	SNU13	7.24315	7.23995	7.27772	7.19573	7.22587	7.20949
ENSG00000100139	MICALL1	6.32377	6.339	6.17792	6.18552	6.31771	6.33025	-0.118772	0.0425658
ENSG00000100142	POLR2F	5.12362	5.05625	5.18634	5.12285	5.0931	4.96004
ENSG00000100147	CCDC134	3.8908	3.74713	3.64979	3.82104	3.84152	3.84107
ENSG00000100150	DEPDC5	3.37575	3.36001	3.31824	3.38494	3.24085	3.32794
ENSG00000100151	PICK1	5.2554	5.17739	5.23391	5.2911	5.38464	5.33445
ENSG00000100154	TTC28	7.93261	7.86782	8.09349	8.4645	8.10527	8.05151
ENSG00000100167	SEPTIN3	9.816	9.80566	10.0138	10.1882	9.88502	9.89603	0.191208	0.0063997
ENSG00000100197	CYP2D6	2.18335	2.20744	2.28596	2.27867	2.41748	2.19041
ENSG00000100201	DDX17	9.46679	9.41597	9.50232	9.46671	9.48265	9.46183
ENSG00000100207	TCF20	7.39515	7.41722	7.39144	7.42873	7.42073	7.44662
ENSG00000100209	HSCB	2.52444	2.45154	2.40773	2.09338	2.40354	2.39205
ENSG00000100211	CBY1	4.00613	3.98201	4.04407	4.06411	3.96059	4.02363
ENSG00000100216	TOMM22	5.72258	5.70825	5.69726	5.50371	5.63752	5.54012
ENSG00000100218	RSPH14	1.52639	1.69011	1.69004	1.63715	1.40297	1.70284
ENSG00000100219	XBP1	5.07012	5.03479	5.00272	4.87726	4.97725	4.96097
ENSG00000100220	RTCB	6.22598	6.19811	6.13262	6.12715	6.12483	6.20982
ENSG00000100221	JOSD1	6.08107	6.12045	6.12049	6.18476	6.04061	6.08869
ENSG00000100225	FBXO7	6.04168	6.07141	5.99571	5.91281	5.95954	6.01558
ENSG00000100226	GTPBP1	6.80993	6.8656	6.82105	6.85731	6.8225	6.82409
ENSG00000100228	RAB36	4.2302	4.37138	4.23628	4.25585	4.3568	4.33564
ENSG00000100234	TIMP3	1.84174	2.22776	1.55782	0.898823	1.93113	2.11864	-0.0515015	0.0349604
ENSG00000100239	PPP6R2	6.21728	6.21411	6.16662	6.16317	6.22412	6.18886
ENSG00000100241	SBF1	8.01284	8.06611	7.9588	8.06556	8.08378	8.01615
ENSG00000100242	SUN2	6.46913	6.50814	6.51181	6.64793	6.51381	6.4144
ENSG00000100243	CYB5R3	6.28843	6.2861	6.18062	6.12531	6.17981	6.14725
ENSG00000100246	DNAL4	4.1023	3.96396	4.12105	4.12845	4.00513	3.97642
ENSG00000100258	LMF2	4.86723	4.94332	4.82715	4.7212	4.89492	4.84142
ENSG00000100263	RHBDD3	4.77479	4.67769	4.71055	4.75827	4.79631	4.67966
ENSG00000100266	PACSIN2	6.45706	6.46628	6.26786	6.21496	6.44123	6.4212	-0.170241	0.00220009
ENSG00000100271	TTLL1	4.57209	4.54939	4.72233	4.66447	4.51918	4.50898
ENSG00000100280	AP1B1	7.00124	7.06082	6.86913	6.90493	6.98788	6.96563
ENSG00000100281	HMGXB4	4.69607	4.74706	4.8104	4.77913	4.64526	4.75798
ENSG00000100284	TOM1	5.12123	5.07109	4.85221	4.79838	4.90918	4.86952
ENSG00000100285	NEFH	4.11485	4.06762	3.72448	4.15855	4.15311	4.18726
ENSG00000100294	MCAT	4.34112	4.35992	4.37477	4.47045	4.3703	4.34282
ENSG00000100296	THOC5	5.55106	5.5377	5.56332	5.60517	5.64384	5.50472
ENSG00000100297	MCM5	2.80489	2.62622	2.20339	2.02292	2.10922	2.17118			0.586715	0.0108704
ENSG00000100299	ARSA	5.09664	5.15569	5.07271	5.03103	5.18054	5.15529
ENSG00000100304	TTLL12	5.58959	5.55036	5.52417	5.56117	5.58675	5.54448
ENSG00000100307	CBX7	3.77884	3.79726	3.45835	3.47841	3.52792	3.61077
ENSG00000100314	CABP7	1.39331	1.40802	2.05825	2.15645	1.50445	1.49179	0.720113	0.00387534
ENSG00000100316	RPL3	9.04655	9.02026	8.87898	8.89371	8.89276	8.91025			0.105692	0.0165729
ENSG00000100319	ZMAT5	3.30003	3.18924	3.22889	3.16127	3.27954	3.14298
ENSG00000100320	RBFOX2	9.69601	9.67912	9.81761	9.93376	9.7548	9.74986
ENSG00000100321	SYNGR1	7.70098	7.74238	7.56526	7.48121	7.75514	7.68988	-0.17681	0.00133708
ENSG00000100324	TAB1	5.41762	5.39286	5.28248	5.22692	5.44333	5.45128	-0.161732	0.0209206
ENSG00000100325	ASCC2	5.29367	5.29638	5.26223	5.27981	5.34324	5.3937
ENSG00000100330	MTMR3	6.63574	6.64142	6.68709	6.7039	6.6866	6.61593
ENSG00000100335	MIEF1	6.60871	6.60693	6.52798	6.49283	6.60213	6.63944
ENSG00000100344	PNPLA3	3.84056	3.68787	3.91381	4.19405	4.03596	4.02542
ENSG00000100345	MYH9	6.28053	6.20164	6.05332	6.14307	6.28956	6.24088
ENSG00000100346	CACNA1I	4.79951	4.73647	5.08188	5.23522	4.9749	5.02483
ENSG00000100347	SAMM50	5.51074	5.57535	5.45856	5.38583	5.45858	5.40814
ENSG00000100348	TXN2	5.70513	5.66467	5.61913	5.54437	5.63603	5.5575
ENSG00000100350	FOXRED2	5.48755	5.51309	5.36393	5.31018	5.35461	5.3294
ENSG00000100353	EIF3D	6.05376	6.08678	6.08249	6.03309	6.03892	6.00657
ENSG00000100354	TNRC6B	6.37219	6.39621	6.30504	6.49466	6.51077	6.46592
ENSG00000100360	IFT27	5.19443	5.16098	5.27745	5.35165	5.23322	5.18673
ENSG00000100364	KIAA0930	7.60455	7.59219	7.62934	7.7235	7.63757	7.57908
ENSG00000100372	SLC25A17	4.94548	4.95555	4.97135	4.81281	4.96781	4.84142
ENSG00000100376	FAM118A	4.0916	4.18005	3.98247	4.20105	4.03483	4.04667
ENSG00000100379	KCTD17	5.20078	5.31133	5.1551	5.21611	5.1093	5.1626
ENSG00000100380	ST13	8.19206	8.17645	8.19842	8.15096	8.1608	8.18248
ENSG00000100387	RBX1	5.42423	5.49382	5.51849	5.44555	5.40578	5.42514
ENSG00000100393	EP300	7.34372	7.40403	7.3633	7.47163	7.44338	7.39836
ENSG00000100395	L3MBTL2	5.48458	5.46523	5.50598	5.53925	5.51033	5.50664
ENSG00000100401	RANGAP1	7.06727	7.05799	7.02399	6.99281	7.14004	7.0926
ENSG00000100403	ZC3H7B	7.99899	7.97957	7.98678	8.06844	8.04956	8.02342
ENSG00000100410	PHF5A	4.63508	4.50118	4.66242	4.6024	4.52724	4.58841
ENSG00000100412	ACO2	7.4816	7.50476	7.37798	7.3503	7.47675	7.43223
ENSG00000100413	POLR3H	6.1455	6.09579	6.14673	6.22185	6.17494	6.16396
ENSG00000100416	TRMU	4.75828	4.68689	4.81098	4.72259	4.81224	4.7612
ENSG00000100417	PMM1	4.76012	4.61255	4.62458	4.63525	4.64155	4.56037
ENSG00000100418	DESI1	6.37841	6.39003	6.39537	6.47314	6.44443	6.42391
ENSG00000100422	CERK	8.3733	8.36694	8.36199	8.33228	8.36382	8.34041
ENSG00000100425	BRD1	6.19655	6.14268	6.23489	6.32338	6.21641	6.18847
ENSG00000100426	ZBED4	6.41476	6.36932	6.51181	6.6869	6.45461	6.45239
ENSG00000100433	KCNK10	2.6223	2.30627	3.11493	3.56929	2.83612	2.70436	0.490109	0.0258329
ENSG00000100439	ABHD4	3.52347	3.51888	3.25645	3.05272	3.33569	3.39299
ENSG00000100441	KHNYN	4.9648	4.94178	4.5083	4.14927	4.81487	4.92029	-0.488853	0.000261565
ENSG00000100442	FKBP3	7.13053	7.07034	7.14967	7.07196	7.10412	7.05639
ENSG00000100445	SDR39U1	5.41567	5.36905	5.3464	5.38056	5.46153	5.35376
ENSG00000100461	RBM23	6.4506	6.47878	6.5068	6.46818	6.45756	6.40483
ENSG00000100462	PRMT5	6.45326	6.43468	6.53679	6.55013	6.44251	6.45039
ENSG00000100473	COCH	4.81733	4.62026	5.10244	5.34309	5.16925	5.17552			-0.418539	0.00136271
ENSG00000100478	AP4S1	4.99955	4.97971	4.90541	4.79177	4.92696	4.91933
ENSG00000100483	VCPKMT	3.56906	3.50021	3.62357	3.61642	3.54231	3.47888
ENSG00000100485	SOS2	6.25504	6.3261	6.23012	6.29259	6.30135	6.28029
ENSG00000100490	CDKL1	2.43493	2.53542	2.71888	2.59024	2.6858	2.76972
ENSG00000100503	NIN	6.06996	5.92902	6.16093	6.15702	5.99514	6.05063
ENSG00000100505	TRIM9	6.10665	6.24496	6.1275	6.07858	6.21915	6.22892
ENSG00000100519	PSMC6	6.39195	6.35438	6.45718	6.39987	6.34168	6.3914
ENSG00000100522	GNPNAT1	4.17782	4.31672	4.32926	4.31786	4.11617	4.28885
ENSG00000100523	DDHD1	6.00224	6.04911	6.05725	6.19557	6.06269	6.13407
ENSG00000100528	CNIH1	6.7125	6.73198	6.70158	6.69719	6.63606	6.60344
ENSG00000100532	CGRRF1	3.77398	3.78703	3.71333	3.60741	3.65695	3.79995
ENSG00000100554	ATP6V1D	6.42855	6.43659	6.48001	6.46403	6.43739	6.43066
ENSG00000100564	PIGH	4.46236	4.45991	4.33573	4.22283	4.33124	4.37678
ENSG00000100567	PSMA3	5.73919	5.61926	5.80851	5.7533	5.67863	5.63027
ENSG00000100568	VTI1B	6.63105	6.67069	6.6321	6.45778	6.58292	6.52453
ENSG00000100575	TIMM9	4.30957	4.28798	4.24405	4.20702	4.2682	4.20627
ENSG00000100577	GSTZ1	3.2308	3.41198	3.19189	2.94013	3.24281	3.05483
ENSG00000100578	KIAA0586	5.04816	5.12013	5.12785	5.17405	5.0882	5.09536
ENSG00000100580	TMED8	7.34934	7.33358	7.35854	7.37073	7.33413	7.41412
ENSG00000100583	SAMD15	2.60872	2.51903	2.51718	2.67022	2.59055	2.43028
ENSG00000100591	AHSA1	6.79336	6.82617	6.84366	6.75115	6.84186	6.83329
ENSG00000100592	DAAM1	8.12287	8.11899	8.2276	8.26232	8.11714	8.12109	0.116855	0.0102905
ENSG00000100596	SPTLC2	6.49962	6.51978	6.44075	6.54621	6.54809	6.51821
ENSG00000100600	LGMN	4.79652	4.88855	4.6226	4.81802	4.70048	4.70773
ENSG00000100601	ALKBH1	4.42565	4.34721	4.43707	4.52644	4.35589	4.26185
ENSG00000100603	SNW1	6.10254	6.05977	6.07743	5.97915	6.08142	6.04316
ENSG00000100604	CHGA	9.02156	9.13382	8.69992	8.48256	8.86933	8.86024	-0.234553	0.00316634
ENSG00000100605	ITPK1	6.92959	6.98023	6.78128	6.8358	6.89842	6.87399
ENSG00000100612	DHRS7	5.46851	5.46843	5.46227	5.49194	5.4132	5.41156
ENSG00000100614	PPM1A	7.4493	7.42425	7.46906	7.45928	7.35659	7.36931
ENSG00000100625	SIX4	3.27274	3.28444	2.66334	2.6144	2.89711	2.85651			0.345849	0.0355276
ENSG00000100626	GALNT16	6.31501	6.45905	6.39285	6.41371	6.50751	6.38098
ENSG00000100629	CEP128	1.66931	1.51107	1.59608	1.53957	1.69395	1.48142
ENSG00000100632	ERH	6.5481	6.53106	6.57063	6.40009	6.35781	6.31208
ENSG00000100644	HIF1A	7.7021	7.69015	7.69069	7.66089	7.68265	7.69311
ENSG00000100647	SUSD6	4.51936	4.52805	4.52185	4.39137	4.55274	4.55543
ENSG00000100650	SRSF5	7.29791	7.21775	7.30096	7.22411	7.29348	7.25033
ENSG00000100664	EIF5	7.95693	7.89804	7.99754	7.96344	7.8549	7.91325
ENSG00000100678	SLC8A3	3.81477	3.85391	3.84512	3.93455	3.89358	3.72723
ENSG00000100697	DICER1	8.3926	8.42328	8.44317	8.53324	8.47728	8.49882
ENSG00000100711	ZFYVE21	4.80309	4.71594	4.67652	4.77244	4.7903	4.76227
ENSG00000100714	MTHFD1	5.35311	5.35469	5.295	5.21462	5.34461	5.35376
ENSG00000100722	ZC3H14	6.56701	6.53616	6.59782	6.57034	6.54432	6.4952
ENSG00000100726	TELO2	5.07012	4.99905	5.03491	5.01467	5.05681	5.1013
ENSG00000100731	PCNX1	6.88381	6.91596	6.85821	6.90109	6.94158	6.92843
ENSG00000100744	GSKIP	4.96053	4.93562	4.99966	4.99237	4.91472	4.93366
ENSG00000100749	VRK1	3.56344	3.52094	3.53631	3.36727	3.37374	3.25373
ENSG00000100764	PSMC1	6.42584	6.38975	6.44488	6.34249	6.40012	6.36697
ENSG00000100784	RPS6KA5	2.50111	2.62622	2.36088	2.52481	2.51798	2.46753
ENSG00000100796	PPP4R3A	6.53577	6.48222	6.66252	6.62191	6.57847	6.63914
ENSG00000100802	C14orf93	3.46437	3.54542	3.4223	3.47347	3.37195	3.45788
ENSG00000100804	PSMB5	6.99356	7.03006	6.90263	6.77194	6.93554	6.94314
ENSG00000100811	YY1	7.07445	7.0742	7.06281	7.07632	7.05144	7.04169
ENSG00000100813	ACIN1	7.54474	7.51241	7.58264	7.60121	7.57158	7.56688
ENSG00000100814	CCNB1IP1	4.39512	4.42844	4.29893	4.14617	4.29394	4.35139
ENSG00000100815	TRIP11	5.55744	5.57733	5.55675	5.52299	5.58289	5.59464
ENSG00000100823	APEX1	6.89658	6.81782	6.91916	6.85272	6.80918	6.79665
ENSG00000100836	PABPN1	5.07655	4.89492	5.14269	4.95323	5.11466	4.96841
ENSG00000100852	ARHGAP5	7.39752	7.28609	7.32007	7.35994	7.30899	7.35944
ENSG00000100865	CINP	4.95624	4.99312	4.91949	4.98948	4.95949	4.90776
ENSG00000100867	DHRS2	2.59226	2.41657	1.89247	1.49471	2.43129	2.24045	-0.666708	0.00987019
ENSG00000100883	SRP54	6.02338	5.9823	6.0333	5.93576	5.97377	5.99386
ENSG00000100888	CHD8	7.895	7.8885	7.94371	8.03029	7.94393	7.94566
ENSG00000100889	PCK2	3.07162	3.04787	2.90019	2.36309	2.97225	2.92314
ENSG00000100890	PRORP	3.43389	3.30131	3.34256	3.43498	3.37374	3.34233
ENSG00000100897	DCAF11	6.2333	6.27608	6.18825	6.1693	6.20591	6.22582
ENSG00000100902	PSMA6	1.36127	1.67539	1.77826	1.17548	1.18389	1.00495
ENSG00000100906	NFKBIA	3.87387	3.76982	3.87987	3.90914	3.82853	3.91996
ENSG00000100908	EMC9	3.74324	3.65449	3.55447	3.46519	3.65106	3.60362
ENSG00000100911	PSME2	5.12123	5.12488	4.92433	4.87788	4.9589	4.9403
ENSG00000100916	BRMS1L	5.24007	5.24685	5.37812	5.3281	5.21737	5.32796
ENSG00000100918	REC8	5.18942	5.02104	4.95725	5.0141	5.31092	5.30168	-0.287391	0.00145632
ENSG00000100926	TM9SF1	1.73578	1.78912	1.70012	1.77751	1.56834	1.56235
ENSG00000100934	SEC23A	6.65189	6.62452	6.61706	6.58207	6.60632	6.59384
ENSG00000100938	GMPR2	6.211	6.22109	6.19204	6.06878	6.15297	6.15542
ENSG00000100941	PNN	6.79096	6.7244	6.80714	6.71232	6.78468	6.78511
ENSG00000100949	RABGGTA	4.9379	4.88855	4.8629	4.8438	4.90733	4.85954
ENSG00000100968	NFATC4	2.25832	1.76847	2.10069	1.90052	1.98831	1.85514
ENSG00000100979	PLTP	2.82147	2.54759	2.53135	2.14406	2.45852	2.67736
ENSG00000100982	PCIF1	5.38374	5.3844	5.38321	5.36817	5.38686	5.28613
ENSG00000100983	GSS	5.22279	5.15834	5.13714	4.95027	5.12903	5.13641
ENSG00000100991	TRPC4AP	6.99251	7.02572	6.94969	6.94537	6.94474	6.94762
ENSG00000100994	PYGB	7.92743	7.97159	7.81342	7.81903	7.95719	7.9171	-0.102715	0.0451209
ENSG00000100997	ABHD12	6.07268	6.25179	5.82011	5.71296	5.95835	5.95505
ENSG00000101003	GINS1	2.85866	2.77858	2.75315	2.71281	2.633	2.73959
ENSG00000101004	NINL	5.60233	5.60428	5.73663	5.67827	5.85198	5.76245			-0.183558	0.0179004
ENSG00000101019	UQCC1	5.93282	5.96916	5.94023	5.84869	5.89435	5.92859
ENSG00000101040	ZMYND8	7.75892	7.71656	7.77649	7.76608	7.71821	7.76192
ENSG00000101052	IFT52	5.31306	5.40963	5.5647	5.56892	5.35778	5.33589	0.192559	0.0110595
ENSG00000101079	NDRG3	6.82894	6.83923	6.77638	6.76538	6.72373	6.75906
ENSG00000101084	RAB5IF	2.05303	2.19202	1.92289	1.82488	1.51096	1.29272			0.869259	0.00303039
ENSG00000101098	RIMS4	7.65497	7.70856	7.58374	7.61718	7.6746	7.63642
ENSG00000101104	PABPC1L	3.54929	3.51061	3.34737	3.28498	3.75904	3.70289	-0.396676	0.00103738
ENSG00000101109	STK4	5.94665	5.93752	5.96759	5.99016	5.94035	5.93762
ENSG00000101115	SALL4	3.66797	3.68604	3.36647	3.18365	3.3968	3.56977
ENSG00000101126	ADNP	8.08315	8.09119	8.17919	8.18009	8.05765	8.08709	0.0988723	0.029329
ENSG00000101132	PFDN4	5.2107	5.13769	5.34038	5.24783	5.22532	5.30829
ENSG00000101134	DOK5	6.20875	6.21697	6.11273	5.96982	6.18568	6.23742
ENSG00000101138	CSTF1	4.66294	4.71594	4.73402	4.7219	4.51837	4.59444
ENSG00000101144	BMP7	4.12728	4.51674	3.91381	3.68932	3.88105	3.81447			0.384299	0.0426143
ENSG00000101146	RAE1	6.07169	6.11671	6.15522	6.15573	6.02703	6.03609
ENSG00000101150	TPD52L2	6.01156	6.01627	5.94315	5.98843	6.03469	5.99158
ENSG00000101152	DNAJC5	7.80415	7.84365	7.76596	7.82106	7.84438	7.82772
ENSG00000101158	NELFCD	6.3333	6.30505	6.35091	6.25297	6.33458	6.26677
ENSG00000101160	CTSZ	2.20517	2.11231	1.31073	0.966091	1.8095	1.97822	-0.9979	0.00106785
ENSG00000101161	PRPF6	6.90633	6.94501	6.88301	6.93192	6.9458	6.92604
ENSG00000101166	PRELID3B	6.3748	6.32138	6.31879	6.24912	6.24846	6.31208
ENSG00000101180	HRH3	4.11389	4.19044	4.15074	4.15031	4.29771	4.19838
ENSG00000101181	MTG2	4.28502	4.30002	4.36452	4.37201	4.34681	4.31097
ENSG00000101182	PSMA7	6.91876	6.93133	6.97985	6.95885	6.98598	6.91212
ENSG00000101187	SLCO4A1	3.52202	3.70608	3.69078	3.59229	3.71031	3.71842
ENSG00000101189	MRGBP	4.13961	4.11882	4.06954	4.07286	4.1395	4.08312
ENSG00000101190	TCFL5	3.17291	3.24512	3.10169	2.99637	3.12877	3.14627
ENSG00000101191	DIDO1	7.17636	7.11038	7.1175	7.18594	7.19585	7.21576
ENSG00000101193	GID8	6.57401	6.55864	6.56771	6.59654	6.55579	6.54365
ENSG00000101198	NKAIN4	5.32764	5.16888	5.46854	5.38056	5.30905	5.22452
ENSG00000101199	ARFGAP1	6.01774	5.98305	5.99136	6.01788	6.0409	6.01783
ENSG00000101204	CHRNA4	6.80681	6.70868	6.85807	7.04777	6.86637	6.75018
ENSG00000101210	EEF1A2	8.90841	8.96923	8.67675	8.57626	8.8	8.73887	-0.116735	0.0473913	0.130005	0.0438145
ENSG00000101216	GMEB2	4.46989	4.40075	4.4654	4.49424	4.38013	4.50386
ENSG00000101220	ADISSP	5.82067	5.82118	5.77555	5.90548	5.89217	5.8062
ENSG00000101224	CDC25B	6.21392	6.21188	6.52143	6.32315	6.45397	6.37224
ENSG00000101236	RNF24	6.09769	6.09786	6.22294	6.50983	6.24088	6.15053
ENSG00000101246	ARFRP1	4.71774	4.78354	4.69048	4.65722	4.80231	4.70216
ENSG00000101247	NDUFAF5	5.10682	4.99164	5.19571	5.19072	5.13168	5.06791
ENSG00000101255	TRIB3	3.97366	3.93953	3.7718	3.84166	3.94743	3.9984
ENSG00000101265	RASSF2	4.79951	4.58329	4.94195	5.19373	4.7454	4.76761	0.239146	0.0449422
ENSG00000101266	CSNK2A1	8.08186	8.04534	8.07487	8.07695	8.0759	8.06209
ENSG00000101290	CDS2	8.17805	8.19342	8.06034	8.06124	8.15463	8.19056	-0.0956235	0.0424761
ENSG00000101292	PROKR2	1.43084	1.17681	1.72005	2.77844	1.93599	1.69388
ENSG00000101294	HM13	6.00665	6.08365	6.48001	6.47912	6.47912	6.49036			-0.442934	1.61302e-14
ENSG00000101298	SNPH	6.34604	6.39031	6.23597	6.34542	6.38535	6.34997
ENSG00000101310	SEC23B	6.7242	6.74569	6.74068	6.6769	6.74704	6.71328
ENSG00000101331	CCM2L	3.15621	3.2917	3.15392	2.77308	3.23101	3.21983
ENSG00000101333	PLCB4	5.90114	5.9823	5.71817	5.62314	5.80833	5.82631
ENSG00000101337	TM9SF4	6.75966	6.80351	6.69954	6.67439	6.72898	6.73799
ENSG00000101343	CRNKL1	5.15526	5.14238	5.24083	5.15821	5.07507	5.09366
ENSG00000101346	POFUT1	4.56156	4.56743	4.5952	4.64334	4.54402	4.61829
ENSG00000101347	SAMHD1	5.48421	5.40685	5.58963	5.61419	5.53692	5.55811
ENSG00000101349	PAK5	6.41105	6.32463	6.67294	6.75913	6.51908	6.47868	0.19319	0.00379753
ENSG00000101350	KIF3B	7.55328	7.58544	7.52855	7.54496	7.56474	7.60722
ENSG00000101353	MROH8	2.7341	2.79569	2.74344	2.50879	2.72277	2.97948
ENSG00000101361	NOP56	6.9549	6.99512	7.0157	6.98341	6.92001	6.94409
ENSG00000101363	MANBAL	5.1576	5.19556	5.1339	5.02372	5.14221	5.09196
ENSG00000101365	IDH3B	6.1122	6.13195	6.05994	5.97973	6.08961	6.11618
ENSG00000101367	MAPRE1	7.64078	7.61538	7.73009	7.77616	7.651	7.68735
ENSG00000101384	JAG1	3.55071	3.30371	3.10927	2.98715	3.116	3.06529
ENSG00000101391	CDK5RAP1	4.40773	4.34489	4.42725	4.33341	4.3828	4.36696
ENSG00000101400	SNTA1	2.13111	2.05093	1.91426	2.09338	1.84605	2.00018
ENSG00000101407	TTI1	5.35271	5.37362	5.31316	5.29671	5.2959	5.24459
ENSG00000101412	E2F1	2.08869	1.99277	1.69509	1.35112	1.45798	1.32787			0.71344	0.0341327
ENSG00000101413	RPRD1B	5.56449	5.53516	5.49915	5.48089	5.51074	5.57284
ENSG00000101417	PXMP4	4.16303	4.18265	3.07485	4.00936	3.99819	4.05543
ENSG00000101421	CHMP4B	6.38739	6.40237	6.34089	6.28155	6.33733	6.29923
ENSG00000101439	CST3	5.66633	5.66978	5.27997	4.88969	5.39789	5.33661
ENSG00000101442	ACTR5	3.27618	3.25257	3.3345	3.53172	3.33753	3.32214
ENSG00000101444	AHCY	6.31439	6.3486	6.21681	6.19582	6.24943	6.24472
ENSG00000101445	PPP1R16B	4.44946	4.49909	4.2215	4.23262	4.54878	4.54924	-0.294908	0.00118443
ENSG00000101452	DHX35	3.99051	3.87821	4.03215	3.93815	3.95342	3.75761
ENSG00000101457	DNTTIP1	4.37119	4.29762	4.35498	4.42078	4.26627	4.35849
ENSG00000101460	MAP1LC3A	5.73325	5.73288	5.46153	5.47966	5.53452	5.49638			0.177254	0.0160113
ENSG00000101463	SYNDIG1	2.69093	2.45585	3.03561	2.19301	2.65376	2.39757
ENSG00000101464	PIGU	4.85002	4.83989	4.85221	4.87163	4.79498	4.79299
ENSG00000101473	ACOT8	4.84365	4.76715	4.73402	4.64481	4.92757	4.94879	-0.209484	0.0140738
ENSG00000101474	APMAP	6.98136	7.10026	7.00279	6.90584	6.97482	7.01071
ENSG00000101489	CELF4	8.45013	8.39556	8.54814	8.61706	8.45732	8.4414	0.120388	0.0258329
ENSG00000101493	ZNF516	4.30789	4.29402	4.16989	4.13994	4.33217	4.36555
ENSG00000101542	CDH20	4.10714	4.22116	4.27386	3.8645	4.30053	4.46887
ENSG00000101544	ADNP2	4.53667	4.54939	4.60863	4.63451	4.55747	4.55667
ENSG00000101546	RBFA	3.15621	2.96861	3.20078	3.01238	3.17465	3.3134
ENSG00000101557	USP14	7.24391	7.20019	7.25356	7.1771	7.20655	7.21556
ENSG00000101558	VAPA	7.6315	7.64046	7.68959	7.66016	7.56465	7.59885
ENSG00000101574	METTL4	3.56766	3.53731	3.52786	3.58619	3.46888	3.61789
ENSG00000101577	LPIN2	4.82733	4.97145	4.67141	4.67815	4.84743	4.79403
ENSG00000101596	SMCHD1	6.94615	6.95075	7.0397	7.03145	6.99167	7.01094
ENSG00000101605	MYOM1	2.11583	2.30627	2.29596	2.27867	2.28684	2.33561
ENSG00000101608	MYL12A	4.8001	4.69785	4.69992	4.49424	4.63411	4.65335
ENSG00000101624	CEP76	3.69393	3.60875	3.84398	3.77086	3.65841	3.67131
ENSG00000101638	ST8SIA5	2.14998	2.21764	2.10827	2.26347	2.29819	2.14515
ENSG00000101639	CEP192	4.64042	4.57637	4.59587	4.56569	4.57624	4.62419
ENSG00000101654	RNMT	6.96559	6.9517	7.01053	7.00442	6.93841	6.97882
ENSG00000101665	SMAD7	3.51621	3.36689	3.53068	3.43158	3.4672	3.48668
ENSG00000101680	LAMA1	2.39435	2.09029	1.7735	1.5269	1.73907	1.67581
ENSG00000101695	RNF125	3.00268	3.16574	2.6452	2.53117	2.90455	2.96467
ENSG00000101745	ANKRD12	6.60751	6.55261	6.61156	6.71721	6.54213	6.586
ENSG00000101746	NOL4	4.89267	4.91071	4.9562	5.25985	5.09798	5.05835
ENSG00000101751	POLI	4.64841	4.64784	4.65597	4.52245	4.70262	4.69544
ENSG00000101752	MIB1	8.28976	8.30376	8.36253	8.43056	8.35042	8.39736
ENSG00000101773	RBBP8	3.25541	2.95648	3.41773	3.49965	3.14981	3.14298
ENSG00000101782	RIOK3	7.00332	7.00711	7.06318	7.03607	7.01993	7.07072
ENSG00000101811	CSTF2	3.935	3.99688	4.03911	4.09557	4.0005	3.95972
ENSG00000101843	PSMD10	5.53428	5.57634	5.50957	5.51137	5.47451	5.4645
ENSG00000101844	ATG4A	3.8452	3.74537	3.99377	3.90792	3.87979	3.80203
ENSG00000101846	STS	5.66173	5.85013	5.5609	5.46728	5.73818	5.75009	-0.175815	0.0494937
ENSG00000101849	TBL1X	2.76626	2.51903	2.36406	2.23648	2.51474	2.54424
ENSG00000101856	PGRMC1	8.06524	8.02308	8.1637	8.16758	7.99604	8.01929	0.150109	0.000490507
ENSG00000101868	POLA1	4.08279	3.91312	3.93422	3.94412	3.93537	4.04667
ENSG00000101871	MID1	5.11308	4.7453	5.24685	5.51859	4.94813	4.9	0.397731	0.0065849
ENSG00000101882	NKAP	4.94224	4.99683	4.95672	4.81607	4.92085	4.90776
ENSG00000101901	ALG13	4.80607	4.80736	4.9541	4.99754	4.80363	4.89708
ENSG00000101911	PRPS2	1.73078	1.78227	1.51282	1.66055	1.58697	1.84709
ENSG00000101928	MOSPD1	4.21415	4.18396	4.26116	4.23846	4.13739	4.15011
ENSG00000101935	AMMECR1	3.12411	3.171	3.2254	3.05493	3.12665	3.10297
ENSG00000101938	CHRDL1	3.01509	3.15517	2.25896	2.22082	2.73952	2.76545	-0.532414	0.00188999
ENSG00000101940	WDR13	6.01181	6.02283	5.97305	5.99218	6.02447	5.97228
ENSG00000101945	SUV39H1	2.97754	3.00142	2.8054	2.73502	2.99568	3.12977
ENSG00000101958	GLRA2	5.91417	5.68502	6.20094	6.23092	5.97259	5.95926	0.209999	0.0177791
ENSG00000101966	XIAP	6.79051	6.88531	6.77816	6.76014	6.76964	6.83635
ENSG00000101972	STAG2	6.40006	6.33374	6.31265	6.17032	6.28552	6.33565
ENSG00000101974	ATP11C	6.05151	5.94252	6.15682	6.22357	6.03044	6.0585
ENSG00000101986	ABCD1	4.04799	4.16827	3.9773	3.96893	4.16865	4.20942
ENSG00000101997	CCDC22	3.57745	3.57941	3.62489	3.61042	3.70322	3.51998
ENSG00000102003	SYP	9.38677	9.38751	9.26382	9.12762	9.31696	9.30454
ENSG00000102024	PLS3	3.65878	3.94874	2.45013	1.78818	3.23495	3.39851	-1.27514	2.55817e-06
ENSG00000102030	NAA10	4.09939	3.98201	4.09553	3.89688	4.08375	4.10355
ENSG00000102038	SMARCA1	6.85001	6.88631	6.92401	6.79657	6.86907	6.92389
ENSG00000102043	MTMR8	1.76056	1.8162	1.73483	1.60736	2.02975	2.00018
ENSG00000102053	ZC3H12B	3.88855	3.83085	4.12293	4.17793	3.89856	4.09167
ENSG00000102054	RBBP7	6.84756	6.82846	6.81063	6.6417	6.7808	6.79194
ENSG00000102057	KCND1	3.358	3.32508	2.88482	2.82319	3.22706	3.24763	-0.347741	0.00942972
ENSG00000102078	SLC25A14	4.90938	4.92943	5.02041	5.0158	4.8918	4.93935
ENSG00000102081	FMR1	6.05376	6.05942	5.99239	5.92463	6.01963	6.08656
ENSG00000102096	PIM2	3.92298	4.15375	3.73309	3.66494	3.94503	3.95785
ENSG00000102098	SCML2	5.08932	5.12826	5.1496	5.14997	5.16822	5.1273
ENSG00000102100	SLC35A2	4.43415	4.46527	4.38651	4.35687	4.47486	4.51915
ENSG00000102103	PQBP1	5.69842	5.71186	5.76929	5.73379	5.78229	5.74088
ENSG00000102109	PCSK1N	7.21452	7.33972	7.00913	6.99266	6.83067	6.69405	0.20883	0.00610557	0.490141	1.44709e-11
ENSG00000102119	EMD	4.88367	4.88695	4.80516	4.8489	4.94332	4.91645
ENSG00000102125	TAFAZZIN	4.12823	4.0406	4.06565	3.93575	4.17687	4.09847
ENSG00000102144	PGK1	8.22642	8.21027	8.17367	8.16879	8.18615	8.20244
ENSG00000102158	MAGT1	2.95625	2.94732	2.73367	2.41561	2.69155	2.67736
ENSG00000102172	SMS	6.65569	6.59989	6.70815	6.75285	6.65219	6.6467
ENSG00000102178	UBL4A	5.40275	5.37533	5.33109	5.32764	5.39701	5.3402
ENSG00000102181	CD99L2	6.80368	6.81236	6.80364	6.84763	6.82871	6.76975
ENSG00000102189	EEA1	6.01388	5.96539	5.89655	5.76211	5.86157	5.96346
ENSG00000102195	GPR50	1.18215	0.999127	3.45091	3.31662	3.25645	3.26888			-2.89294	1.10036e-54
ENSG00000102218	RP2	3.66272	3.73653	3.72694	3.69358	3.73697	3.70289
ENSG00000102221	JADE3	3.8716	3.89259	4.10882	4.06302	3.92564	3.94092
ENSG00000102225	CDK16	7.82676	7.84004	7.78797	7.76768	7.82285	7.80556
ENSG00000102226	USP11	8.53303	8.59835	8.55231	8.52141	8.59402	8.55699
ENSG00000102230	PCYT1B	4.94007	5.05127	4.91841	5.24735	5.04169	5.04609
ENSG00000102241	HTATSF1	7.69424	7.57668	7.71713	7.69439	7.6522	7.69438
ENSG00000102265	TIMP1	1.97049	2.21255	1.09868	0.879013	1.65329	1.63897	-0.931395	0.00239891
ENSG00000102271	KLHL4	6.70343	6.91027	6.25638	5.68506	6.58967	6.62214
ENSG00000102290	PCDH11X	7.37444	7.22677	7.22452	7.30891	7.12962	7.27022
ENSG00000102302	FGD1	5.85903	5.86602	5.92876	6.0088	5.93944	5.96299
ENSG00000102309	PIN4	4.53092	4.52292	4.65403	4.46381	4.45133	4.54427
ENSG00000102312	PORCN	4.52948	4.56743	4.51901	4.60843	4.64081	4.51534
ENSG00000102316	MAGED2	8.45307	8.43446	8.4281	8.28214	8.40721	8.3952
ENSG00000102317	RBM3	5.89891	5.89647	6.11344	6.16394	5.92762	5.92477	0.195843	0.00163398
ENSG00000102349	KLF8	3.6362	3.68787	3.56001	3.46186	3.55182	3.68719
ENSG00000102383	ZDHHC15	4.83668	4.87734	4.87128	4.90691	4.85	4.93935
ENSG00000102384	CENPI	1.99158	1.59166	1.65423	1.37959	1.8357	1.7381
ENSG00000102385	DRP2	1.94045	1.65303	1.87923	1.84544	2.03428	1.64827
ENSG00000102390	PBDC1	4.40459	4.45776	4.43933	4.48772	4.31737	4.59444
ENSG00000102393	GLA	2.76381	2.77513	2.85583	2.77308	2.8257	2.63122
ENSG00000102401	ARMCX3	7.62628	7.60341	7.59888	7.47771	7.5918	7.64385
ENSG00000102409	BEX4	7.73747	7.76558	7.77008	7.66071	7.70911	7.70263
ENSG00000102452	NALCN	6.34522	6.39144	6.26912	6.29001	6.34988	6.43537
ENSG00000102466	FGF14	4.30705	4.22116	4.19325	4.22871	4.33951	4.37818
ENSG00000102471	NDFIP2	6.22509	6.13363	6.36937	6.43231	6.21542	6.29553
ENSG00000102531	FNDC3A	6.75335	6.75469	6.75177	6.77713	6.78854	6.87374
ENSG00000102543	CDADC1	3.71055	3.78874	3.73431	3.79353	3.74113	3.78105
ENSG00000102547	CAB39L	5.51621	5.5674	5.61747	5.67181	5.59252	5.59344
ENSG00000102572	STK24	6.5097	6.6178	6.54187	6.43761	6.56717	6.54303
ENSG00000102580	DNAJC3	4.60871	4.67769	4.6153	4.40961	4.57157	4.586
ENSG00000102595	UGGT2	4.03688	3.96698	4.08979	3.40412	4.05281	3.94659
ENSG00000102606	ARHGEF7	7.95271	7.93596	7.98935	7.98257	7.89532	7.90551
ENSG00000102678	FGF9	4.38001	4.25	4.38885	4.3658	4.42569	4.51915
ENSG00000102699	PARP4	4.05802	3.97452	3.13919	2.69309	3.56284	3.61077	-0.641996	0.000499745
ENSG00000102710	SUPT20H	6.56032	6.51849	6.64714	6.59123	6.60251	6.60224
ENSG00000102738	MRPS31	4.35908	4.25372	4.30719	4.28342	4.16142	4.31244
ENSG00000102743	SLC25A15	4.47289	4.31197	4.43255	4.31418	4.30241	4.23124
ENSG00000102753	KPNA3	7.16701	7.15267	7.233	7.1752	7.11726	7.12418
ENSG00000102763	VWA8	4.93191	4.90125	4.73892	4.73436	4.83189	4.9
ENSG00000102780	DGKH	4.82616	4.69785	4.70243	5.00898	4.92513	4.91741
ENSG00000102781	KATNAL1	7.36498	7.32756	7.41323	7.35949	7.38437	7.41105
ENSG00000102786	INTS6	5.40432	5.41684	5.35559	5.35165	5.35098	5.35731
[truncated: 11,121 more rows]
